# Supplementary material for: (Z)-3-(4-Chloro­phen­yl)-2-{[N-(2-formyl­phen­yl)-4-methyl­benzene­sulfonamido]­meth­yl}prop-2-ene­nitrile
Source: Acta Crystallogr Sect E Struct Rep Online. 2011 Dec 14;68(Pt 1):o56–7. doi: 10.1107/S160053681105241X (PMC3254413; doi:10.1107/S160053681105241X)
Supplement: Supplementary file 1 [file e-68-00o56-sup1.cif]

##############################################################################
#                                                                            #
# This CIF contains the data in a paper accepted for publication in          #
# Acta Crystallographica Section E. It conforms to the requirements of       #
# Notes for Authors for Acta Crystallographica Section E, and has been       #
# peer reviewed under the auspices of the IUCr Commission on Journals.       #
#                                                                            #
# Full details of the Crystallographic Information File format               #
# are given in the paper "The Crystallographic Information File (CIF):       #
# a New Standard Archive File for Crystallography" by S. R. Hall, F. H.      #
# Allen and I. D. Brown [Acta Cryst. (1991), A47, 655-685].                  #
#                                                                            #
# The current version of the core CIF dictionary is obtainable from          #
# ftp://ftp.iucr.org/pub/cif_core.dic.                                       #
#                                                                            #
# Software is freely available for graphical display of the structure(s)     #
# in this CIF. For information consult the CIF software page                 #
# http://www.iucr.org/resources/cif/software.                                #
#                                                                            #
# This file may be used for bona fide research purposes within the           #
# scientific community so long as proper attribution is given to the journal # 
# article from which it was obtained.                                        #
#                                                                            #
##############################################################################
data_global
_audit_creation_method     SHELXL-97
_journal_date_recd_electronic     2011-12-01
_journal_date_accepted     2011-12-05
_journal_name_full     'Acta Crystallographica, Section E'
_journal_year     2012
_journal_volume     68
_journal_issue      1
_journal_page_first     o56
_journal_page_last     o57
_journal_paper_category     QO
_journal_paper_doi     10.1107/S160053681105241X
_journal_coeditor_code     BT5740
_publ_contact_author_name     'S.Murugavel'
_publ_contact_author_address
;
  Department of  Physics
  Thanthai Periyar Government Institute of Technology
  Vellore 632 002
  India
;
_publ_contact_author_email     'smurugavel27@gmail.com'
_publ_contact_author_fax     '0416 091 2266652'
_publ_contact_author_phone     '091 9790084145'
_publ_section_title
;\
(<i>Z</i>)-3-(4-Chlorophenyl)-2-{[<i>N</i>-(2-formylphenyl)-4-\
methylbenzenesulfonamido]methyl}prop-2-enenitrile
;
loop_
    _publ_author_name
    _publ_author_footnote
    _publ_author_address
    'R. Madhanraj' ?
;    Department of Physics
     Ranipettai Engineering College
     Thenkadapathangal
     Walaja 632 513
     India
;
    'S. Murugavel' ?
;
     Department of  Physics
     Thanthai Periyar Government Institute of Technology
     Vellore 632 002
     India
;
    'D. Kannan' ?
;
     Department of Organic Chemistry
     University of Madras
     Maraimalai Campus
     Chennai 600 025
     India
;
    'M. Bakthadoss'
;
      Additional correspondence author, e-mail: bhakthadoss@yahoo.com.
;
;
      Department of Organic Chemistry
      University of Madras
      Maraimalai Campus
      Chennai 600 025
      India
;
data_I
_audit_creation_method     SHELXL-97
_chemical_name_systematic
;
(<i>Z</i>)-3-(4-Chlorophenyl)-2-{[<i>N</i>-(2-formylphenyl)-4-
methylbenzenesulfonamido]methyl}prop-2-enenitrile
;
_chemical_name_common     ?
_chemical_formula_moiety     'C24 H19 Cl N2 O3 S'
_chemical_formula_sum     'C24 H19 Cl N2 O3 S'
_chemical_formula_iupac     'C24 H19 Cl N2 O3 S'
_chemical_formula_weight     450.92
_chemical_melting_point     ?
_symmetry_cell_setting     orthorhombic
_symmetry_space_group_name_H-M     'P 21 21 21'
_symmetry_space_group_name_Hall     'P 2ac 2ab'
loop_
    _symmetry_equiv_pos_as_xyz
    'x, y, z'
    '-x+1/2, -y, z+1/2'
    '-x, y+1/2, -z+1/2'
    'x+1/2, -y+1/2, -z'
_cell_length_a     8.9795(5)
_cell_length_b     10.1590(5)
_cell_length_c     25.1050(13)
_cell_angle_alpha     90.00
_cell_angle_beta     90.00
_cell_angle_gamma     90.00
_cell_volume     2290.1(2)
_cell_formula_units_Z     4
_cell_measurement_reflns_used     4939
_cell_measurement_theta_min     2.2
_cell_measurement_theta_max     26.9
_cell_measurement_temperature     293(2)
_exptl_crystal_description     'Block'
_exptl_crystal_colour     'Yellow'
_exptl_crystal_size_max     0.25
_exptl_crystal_size_mid     0.23
_exptl_crystal_size_min     0.17
_exptl_crystal_density_diffrn     1.308
_exptl_crystal_density_meas     ?
_exptl_crystal_density_method     'not measured'
_exptl_crystal_F_000     936
_exptl_absorpt_coefficient_mu     0.285
_exptl_absorpt_correction_type     multi-scan
_exptl_absorpt_process_details     '(SADABS; Sheldrick, 1996)'
_exptl_absorpt_correction_T_min     0.931
_exptl_absorpt_correction_T_max     0.953
_exptl_special_details
;
;
_diffrn_ambient_temperature     293(2)
_diffrn_radiation_type     MoK\a
_diffrn_radiation_wavelength     0.71073
_diffrn_radiation_source     'fine-focus sealed tube'
_diffrn_radiation_monochromator     graphite
_diffrn_measurement_device_type     'Bruker APEXII CCD'
_diffrn_measurement_method     '\w scans'
_diffrn_detector_area_resol_mean     10.0
_diffrn_reflns_number     12721
_diffrn_reflns_av_R_equivalents     0.0243
_diffrn_reflns_av_sigmaI/netI     0.0352
_diffrn_reflns_theta_min     2.16
_diffrn_reflns_theta_max     26.88
_diffrn_reflns_theta_full     25.00
_diffrn_measured_fraction_theta_max     0.995
_diffrn_measured_fraction_theta_full     0.999
_diffrn_reflns_limit_h_min     -11
_diffrn_reflns_limit_h_max     11
_diffrn_reflns_limit_k_min     -12
_diffrn_reflns_limit_k_max     10
_diffrn_reflns_limit_l_min     -31
_diffrn_reflns_limit_l_max     31
_diffrn_standards_number     .
_diffrn_standards_interval_count     .
_diffrn_standards_interval_time     .
_diffrn_standards_decay_%     .
_refine_special_details
;
 Refinement of F^2^ against ALL reflections.  The weighted R-factor wR and
 goodness of fit S are based on F^2^, conventional R-factors R are based
 on F, with F set to zero for negative F^2^. The threshold expression of
 F^2^ > 2sigma(F^2^) is used only for calculating R-factors(gt) etc. and is
 not relevant to the choice of reflections for refinement.  R-factors based
 on F^2^ are statistically about twice as large as those based on F, and R-
 factors based on ALL data will be even larger.
;
_reflns_number_total     4850
_reflns_number_gt     3396
_reflns_threshold_expression     I>2\s(I)
_refine_ls_structure_factor_coef     Fsqd
_refine_ls_matrix_type     full
_refine_ls_R_factor_all     0.0679
_refine_ls_R_factor_gt     0.0409
_refine_ls_wR_factor_gt     0.0979
_refine_ls_wR_factor_ref     0.1108
_refine_ls_goodness_of_fit_ref     1.025
_refine_ls_restrained_S_all     1.025
_refine_ls_number_reflns     4850
_refine_ls_number_parameters     281
_refine_ls_number_restraints     0
_refine_ls_hydrogen_treatment     constr
_refine_ls_weighting_scheme     calc
_refine_ls_weighting_details
         'calc w=1/[\s^2^(Fo^2^)+(0.0572P)^2^+0.0529P] where P=(Fo^2^+2Fc^2^)/3'
_atom_sites_solution_hydrogens     geom
_atom_sites_solution_primary     direct
_atom_sites_solution_secondary     difmap
_refine_ls_shift/su_max     0.000
_refine_ls_shift/su_mean     0.000
_refine_diff_density_max     0.223
_refine_diff_density_min     -0.209
_refine_ls_extinction_method     none
_refine_ls_extinction_coef     ?
_refine_ls_abs_structure_details     'Flack (1983), 2049 Friedel pairs'
_refine_ls_abs_structure_Flack     0.06(8)
loop_
    _atom_type_symbol
    _atom_type_description
    _atom_type_scat_dispersion_real
    _atom_type_scat_dispersion_imag
    _atom_type_scat_source
    'C' 'C' 0.0033 0.0016
                         'International Tables Vol C Tables 4.2.6.8 and 6.1.1.4'
    'H' 'H' 0.0000 0.0000
                         'International Tables Vol C Tables 4.2.6.8 and 6.1.1.4'
    'N' 'N' 0.0061 0.0033
                         'International Tables Vol C Tables 4.2.6.8 and 6.1.1.4'
    'O' 'O' 0.0106 0.0060
                         'International Tables Vol C Tables 4.2.6.8 and 6.1.1.4'
    'Cl' 'Cl' 0.1484 0.1585
                         'International Tables Vol C Tables 4.2.6.8 and 6.1.1.4'
    'S' 'S' 0.1246 0.1234
                         'International Tables Vol C Tables 4.2.6.8 and 6.1.1.4'
_computing_data_collection     'APEX2 (Bruker, 2004)'
_computing_cell_refinement     'APEX2 and SAINT (Bruker, 2004)'
_computing_data_reduction     'SAINT and XPREP (Bruker, 2004)'
_computing_structure_solution     'SHELXS97 (Sheldrick, 2008)'
_computing_structure_refinement     'SHELXL97 (Sheldrick, 2008)'
_computing_molecular_graphics     'ORTEP-3 (Farrugia, 1997'
_computing_publication_material
                            'SHELXL97 (Sheldrick, 2008) and PLATON (Spek, 2009)'
loop_
    _atom_site_type_symbol
    _atom_site_label
    _atom_site_fract_x
    _atom_site_fract_y
    _atom_site_fract_z
    _atom_site_U_iso_or_equiv
    _atom_site_adp_type
    _atom_site_calc_flag
    _atom_site_refinement_flags
    _atom_site_occupancy
    _atom_site_symmetry_multiplicity
    _atom_site_disorder_assembly
    _atom_site_disorder_group
    C C11 0.7604(6) 0.5498(5) 0.07359(14) 0.1160(13) Uani d . 1 1 . .
    C C14 0.8095(7) 0.6089(6) 0.02121(16) 0.201(3) Uani d . 1 1 . .
    H H14A 0.7682 0.5588 -0.0077 0.301 Uiso calc R 1 1 . .
    H H14B 0.9162 0.6071 0.0190 0.301 Uiso calc R 1 1 . .
    H H14C 0.7754 0.6983 0.0190 0.301 Uiso calc R 1 1 . .
    O O1 0.8121(4) 0.1434(4) 0.3700(2) 0.219(2) Uani d . 1 1 . .
    C C1 0.8617(3) 0.4264(2) 0.28758(8) 0.0479(5) Uani d . 1 1 . .
    C C2 0.9741(3) 0.4987(2) 0.26417(10) 0.0643(6) Uani d . 1 1 . .
    H H2 0.9507 0.5693 0.2421 0.077 Uiso calc R 1 1 . .
    C C3 1.1211(3) 0.4665(3) 0.27345(12) 0.0768(7) Uani d . 1 1 . .
    H H3 1.1962 0.5159 0.2576 0.092 Uiso calc R 1 1 . .
    C C4 1.1574(3) 0.3637(3) 0.30530(11) 0.0717(7) Uani d . 1 1 . .
    H H4 1.2568 0.3427 0.3113 0.086 Uiso calc R 1 1 . .
    C C5 1.0479(3) 0.2920(3) 0.32827(10) 0.0666(7) Uani d . 1 1 . .
    H H5 1.0733 0.2215 0.3501 0.080 Uiso calc R 1 1 . .
    C C6 0.8986(3) 0.3211(2) 0.32010(9) 0.0582(6) Uani d . 1 1 . .
    C C7 0.7854(4) 0.2419(3) 0.34760(14) 0.1041(12) Uani d . 1 1 . .
    H H7 0.6874 0.2715 0.3472 0.125 Uiso calc R 1 1 . .
    C C8 0.6734(3) 0.4380(3) 0.16954(10) 0.0628(6) Uani d . 1 1 . .
    C C9 0.5954(3) 0.5421(3) 0.14801(11) 0.0779(8) Uani d . 1 1 . .
    H H9 0.5124 0.5756 0.1656 0.094 Uiso calc R 1 1 . .
    C C10 0.6406(5) 0.5966(4) 0.10032(13) 0.1040(11) Uani d . 1 1 . .
    H H10 0.5876 0.6671 0.0862 0.125 Uiso calc R 1 1 . .
    C C12 0.8370(4) 0.4450(5) 0.09478(17) 0.1209(15) Uani d . 1 1 . .
    H H12 0.9188 0.4113 0.0766 0.145 Uiso calc R 1 1 . .
    C C13 0.7949(3) 0.3886(4) 0.14272(13) 0.0928(10) Uani d . 1 1 . .
    H H13 0.8482 0.3181 0.1567 0.111 Uiso calc R 1 1 . .
    C C15 0.6569(3) 0.5935(2) 0.28573(9) 0.0611(6) Uani d . 1 1 . .
    H H15A 0.5668 0.6081 0.2653 0.073 Uiso calc R 1 1 . .
    H H15B 0.7326 0.6532 0.2724 0.073 Uiso calc R 1 1 . .
    C C16 0.6269(3) 0.6244(2) 0.34307(8) 0.0537(5) Uani d . 1 1 . .
    C C17 0.6670(3) 0.7373(2) 0.36505(9) 0.0560(6) Uani d . 1 1 . .
    H H17 0.7277 0.7897 0.3438 0.067 Uiso calc R 1 1 . .
    C C18 0.6318(3) 0.7938(2) 0.41719(9) 0.0570(6) Uani d . 1 1 . .
    C C19 0.5132(3) 0.7545(3) 0.44855(11) 0.0837(9) Uani d . 1 1 . .
    H H19 0.4505 0.6878 0.4368 0.100 Uiso calc R 1 1 . .
    C C20 0.4874(5) 0.8130(3) 0.49684(12) 0.1036(12) Uani d . 1 1 . .
    H H20 0.4072 0.7859 0.5176 0.124 Uiso calc R 1 1 . .
    C C21 0.5776(5) 0.9097(4) 0.51450(12) 0.1022(12) Uani d . 1 1 . .
    C C22 0.6900(5) 0.9554(3) 0.48410(14) 0.1018(11) Uani d . 1 1 . .
    H H22 0.7488 1.0250 0.4958 0.122 Uiso calc R 1 1 . .
    C C23 0.7163(3) 0.8974(3) 0.43569(12) 0.0770(8) Uani d . 1 1 . .
    H H23 0.7937 0.9291 0.4146 0.092 Uiso calc R 1 1 . .
    C C24 0.5434(3) 0.5271(3) 0.37117(11) 0.0716(7) Uani d . 1 1 . .
    N N1 0.7076(2) 0.45611(17) 0.27763(8) 0.0551(5) Uani d . 1 1 . .
    N N2 0.4797(4) 0.4447(3) 0.39244(12) 0.1108(10) Uani d . 1 1 . .
    O O2 0.6758(2) 0.24175(16) 0.23469(9) 0.0834(6) Uani d . 1 1 . .
    O O3 0.46666(17) 0.39646(19) 0.23817(8) 0.0807(5) Uani d . 1 1 . .
    Cl Cl1 0.5431(2) 0.98128(16) 0.57586(4) 0.1878(7) Uani d . 1 1 . .
    S S1 0.62059(6) 0.37202(6) 0.23103(3) 0.06219(18) Uani d . 1 1 . .
loop_
    _atom_site_aniso_label
    _atom_site_aniso_U_11
    _atom_site_aniso_U_22
    _atom_site_aniso_U_33
    _atom_site_aniso_U_12
    _atom_site_aniso_U_13
    _atom_site_aniso_U_23
    C11 0.119(3) 0.147(4) 0.081(2) -0.033(3) 0.009(2) -0.028(2)
    C14 0.248(6) 0.258(7) 0.096(3) -0.088(6) 0.045(3) 0.002(4)
    O1 0.125(2) 0.181(3) 0.353(5) 0.015(2) 0.035(3) 0.203(4)
    C1 0.0432(12) 0.0425(11) 0.0580(11) -0.0027(10) -0.0012(10) -0.0052(10)
    C2 0.0609(16) 0.0558(14) 0.0762(15) -0.0082(12) 0.0038(13) 0.0108(12)
    C3 0.0523(15) 0.0728(17) 0.1051(19) -0.0189(15) 0.0065(16) -0.0079(17)
    C4 0.0430(14) 0.0819(19) 0.0902(17) 0.0019(15) -0.0090(13) -0.0203(16)
    C5 0.0646(17) 0.0626(16) 0.0725(15) 0.0150(15) -0.0119(13) -0.0006(13)
    C6 0.0498(14) 0.0530(14) 0.0716(13) 0.0016(11) 0.0002(11) 0.0059(11)
    C7 0.077(2) 0.088(2) 0.148(3) 0.0056(18) 0.0180(19) 0.062(2)
    C8 0.0458(13) 0.0663(17) 0.0762(15) -0.0001(12) -0.0051(11) -0.0263(13)
    C9 0.079(2) 0.0769(19) 0.0783(17) 0.0068(16) -0.0054(14) -0.0150(15)
    C10 0.137(3) 0.089(2) 0.086(2) -0.007(2) -0.014(2) -0.0118(18)
    C12 0.085(3) 0.178(5) 0.101(3) -0.005(3) 0.020(2) -0.050(3)
    C13 0.0632(18) 0.120(3) 0.095(2) 0.014(2) -0.0043(16) -0.038(2)
    C15 0.0680(16) 0.0525(13) 0.0626(13) 0.0185(12) -0.0040(11) -0.0006(11)
    C16 0.0478(12) 0.0512(13) 0.0623(12) -0.0005(13) -0.0036(11) 0.0016(11)
    C17 0.0517(14) 0.0558(14) 0.0604(13) -0.0009(11) -0.0002(10) 0.0082(12)
    C18 0.0637(15) 0.0499(13) 0.0574(12) 0.0003(13) -0.0082(12) 0.0057(10)
    C19 0.100(2) 0.074(2) 0.0773(17) -0.0220(18) 0.0195(16) -0.0119(14)
    C20 0.135(3) 0.093(2) 0.082(2) -0.012(2) 0.037(2) -0.0069(18)
    C21 0.146(4) 0.092(3) 0.0687(17) 0.012(2) -0.005(2) -0.0209(17)
    C22 0.119(3) 0.082(2) 0.105(2) -0.006(2) -0.021(2) -0.034(2)
    C23 0.0789(18) 0.0617(16) 0.0902(19) -0.0080(15) -0.0028(15) -0.0113(15)
    C24 0.0772(18) 0.0632(17) 0.0744(15) -0.0074(16) 0.0024(14) -0.0077(14)
    N1 0.0479(11) 0.0448(10) 0.0727(12) 0.0070(9) -0.0031(9) -0.0042(9)
    N2 0.134(3) 0.0835(19) 0.115(2) -0.0344(19) 0.0280(18) -0.0016(16)
    O2 0.0650(11) 0.0475(10) 0.1378(15) -0.0014(8) -0.0240(11) -0.0125(10)
    O3 0.0386(9) 0.0940(14) 0.1095(13) -0.0011(10) 0.0003(9) -0.0049(11)
    Cl1 0.2742(18) 0.1942(13) 0.0951(7) 0.0109(14) 0.0130(9) -0.0698(8)
    S1 0.0394(3) 0.0540(3) 0.0931(4) -0.0008(3) -0.0067(3) -0.0100(3)
_geom_special_details
;
 All esds (except the esd in the dihedral angle between two l.s. planes)
 are estimated using the full covariance matrix.  The cell esds are taken
 into account individually in the estimation of esds in distances, angles
 and torsion angles; correlations between esds in cell parameters are only
 used when they are defined by crystal symmetry.  An approximate (isotropic)
 treatment of cell esds is used for estimating esds involving l.s. planes.
;
loop_
    _geom_bond_atom_site_label_1
    _geom_bond_atom_site_label_2
    _geom_bond_site_symmetry_2
    _geom_bond_distance
    _geom_bond_publ_flag
    C11 C10 . 1.354(5) ?
    C11 C12 . 1.375(6) ?
    C11 C14 . 1.511(6) ?
    C14 H14A . 0.9600 ?
    C14 H14B . 0.9600 ?
    C14 H14C . 0.9600 ?
    O1 C7 . 1.173(4) ?
    C1 C2 . 1.379(3) ?
    C1 C6 . 1.386(3) ?
    C1 N1 . 1.438(3) ?
    C2 C3 . 1.380(4) ?
    C2 H2 . 0.9300 ?
    C3 C4 . 1.355(4) ?
    C3 H3 . 0.9300 ?
    C4 C5 . 1.353(4) ?
    C4 H4 . 0.9300 ?
    C5 C6 . 1.388(3) ?
    C5 H5 . 0.9300 ?
    C6 C7 . 1.468(4) ?
    C7 H7 . 0.9300 ?
    C8 C13 . 1.377(4) ?
    C8 C9 . 1.379(4) ?
    C8 S1 . 1.748(3) ?
    C9 C10 . 1.380(4) ?
    C9 H9 . 0.9300 ?
    C10 H10 . 0.9300 ?
    C12 C13 . 1.386(5) ?
    C12 H12 . 0.9300 ?
    C13 H13 . 0.9300 ?
    C15 N1 . 1.482(3) ?
    C15 C16 . 1.498(3) ?
    C15 H15A . 0.9700 ?
    C15 H15B . 0.9700 ?
    C16 C17 . 1.323(3) ?
    C16 C24 . 1.427(4) ?
    C17 C18 . 1.464(3) ?
    C17 H17 . 0.9300 ?
    C18 C23 . 1.378(4) ?
    C18 C19 . 1.383(4) ?
    C19 C20 . 1.370(4) ?
    C19 H19 . 0.9300 ?
    C20 C21 . 1.348(5) ?
    C20 H20 . 0.9300 ?
    C21 C22 . 1.348(5) ?
    C21 Cl1 . 1.731(3) ?
    C22 C23 . 1.371(4) ?
    C22 H22 . 0.9300 ?
    C23 H23 . 0.9300 ?
    C24 N2 . 1.146(4) ?
    N1 S1 . 1.6459(19) ?
    O2 S1 . 1.4161(18) ?
    O3 S1 . 1.4157(17) ?
loop_
    _geom_angle_atom_site_label_1
    _geom_angle_atom_site_label_2
    _geom_angle_atom_site_label_3
    _geom_angle_site_symmetry_1
    _geom_angle_site_symmetry_3
    _geom_angle
    _geom_angle_publ_flag
    C10 C11 C12 . . 118.5(4) ?
    C10 C11 C14 . . 121.6(5) ?
    C12 C11 C14 . . 119.9(5) ?
    C11 C14 H14A . . 109.5 ?
    C11 C14 H14B . . 109.5 ?
    H14A C14 H14B . . 109.5 ?
    C11 C14 H14C . . 109.5 ?
    H14A C14 H14C . . 109.5 ?
    H14B C14 H14C . . 109.5 ?
    C2 C1 C6 . . 119.2(2) ?
    C2 C1 N1 . . 121.2(2) ?
    C6 C1 N1 . . 119.6(2) ?
    C1 C2 C3 . . 120.1(2) ?
    C1 C2 H2 . . 120.0 ?
    C3 C2 H2 . . 120.0 ?
    C4 C3 C2 . . 120.9(2) ?
    C4 C3 H3 . . 119.6 ?
    C2 C3 H3 . . 119.6 ?
    C5 C4 C3 . . 119.4(2) ?
    C5 C4 H4 . . 120.3 ?
    C3 C4 H4 . . 120.3 ?
    C4 C5 C6 . . 121.7(2) ?
    C4 C5 H5 . . 119.2 ?
    C6 C5 H5 . . 119.2 ?
    C1 C6 C5 . . 118.8(2) ?
    C1 C6 C7 . . 122.3(2) ?
    C5 C6 C7 . . 118.9(2) ?
    O1 C7 C6 . . 123.5(3) ?
    O1 C7 H7 . . 118.3 ?
    C6 C7 H7 . . 118.3 ?
    C13 C8 C9 . . 119.4(3) ?
    C13 C8 S1 . . 120.5(2) ?
    C9 C8 S1 . . 120.1(2) ?
    C8 C9 C10 . . 119.9(3) ?
    C8 C9 H9 . . 120.1 ?
    C10 C9 H9 . . 120.1 ?
    C11 C10 C9 . . 121.5(4) ?
    C11 C10 H10 . . 119.2 ?
    C9 C10 H10 . . 119.2 ?
    C11 C12 C13 . . 121.3(4) ?
    C11 C12 H12 . . 119.3 ?
    C13 C12 H12 . . 119.3 ?
    C8 C13 C12 . . 119.4(4) ?
    C8 C13 H13 . . 120.3 ?
    C12 C13 H13 . . 120.3 ?
    N1 C15 C16 . . 112.58(19) ?
    N1 C15 H15A . . 109.1 ?
    C16 C15 H15A . . 109.1 ?
    N1 C15 H15B . . 109.1 ?
    C16 C15 H15B . . 109.1 ?
    H15A C15 H15B . . 107.8 ?
    C17 C16 C24 . . 122.5(2) ?
    C17 C16 C15 . . 122.2(2) ?
    C24 C16 C15 . . 115.1(2) ?
    C16 C17 C18 . . 130.9(2) ?
    C16 C17 H17 . . 114.6 ?
    C18 C17 H17 . . 114.6 ?
    C23 C18 C19 . . 116.9(2) ?
    C23 C18 C17 . . 118.8(2) ?
    C19 C18 C17 . . 124.2(2) ?
    C20 C19 C18 . . 120.6(3) ?
    C20 C19 H19 . . 119.7 ?
    C18 C19 H19 . . 119.7 ?
    C21 C20 C19 . . 120.3(3) ?
    C21 C20 H20 . . 119.8 ?
    C19 C20 H20 . . 119.8 ?
    C20 C21 C22 . . 121.0(3) ?
    C20 C21 Cl1 . . 119.4(3) ?
    C22 C21 Cl1 . . 119.5(3) ?
    C21 C22 C23 . . 118.9(3) ?
    C21 C22 H22 . . 120.6 ?
    C23 C22 H22 . . 120.6 ?
    C22 C23 C18 . . 122.1(3) ?
    C22 C23 H23 . . 118.9 ?
    C18 C23 H23 . . 118.9 ?
    N2 C24 C16 . . 176.9(3) ?
    C1 N1 C15 . . 117.97(18) ?
    C1 N1 S1 . . 118.12(14) ?
    C15 N1 S1 . . 116.15(15) ?
    O3 S1 O2 . . 119.82(12) ?
    O3 S1 N1 . . 106.40(11) ?
    O2 S1 N1 . . 105.83(10) ?
    O3 S1 C8 . . 108.02(12) ?
    O2 S1 C8 . . 108.70(13) ?
    N1 S1 C8 . . 107.46(11) ?
loop_
    _geom_torsion_atom_site_label_1
    _geom_torsion_atom_site_label_2
    _geom_torsion_atom_site_label_3
    _geom_torsion_atom_site_label_4
    _geom_torsion_site_symmetry_1
    _geom_torsion_site_symmetry_2
    _geom_torsion_site_symmetry_3
    _geom_torsion_site_symmetry_4
    _geom_torsion
    _geom_torsion_publ_flag
    C6 C1 C2 C3 . . . . -0.4(4) ?
    N1 C1 C2 C3 . . . . -178.6(2) ?
    C1 C2 C3 C4 . . . . 0.2(4) ?
    C2 C3 C4 C5 . . . . 0.0(4) ?
    C3 C4 C5 C6 . . . . -0.1(4) ?
    C2 C1 C6 C5 . . . . 0.3(3) ?
    N1 C1 C6 C5 . . . . 178.5(2) ?
    C2 C1 C6 C7 . . . . 178.2(3) ?
    N1 C1 C6 C7 . . . . -3.5(4) ?
    C4 C5 C6 C1 . . . . -0.1(4) ?
    C4 C5 C6 C7 . . . . -178.1(3) ?
    C1 C6 C7 O1 . . . . 170.6(4) ?
    C5 C6 C7 O1 . . . . -11.5(6) ?
    C13 C8 C9 C10 . . . . -0.7(4) ?
    S1 C8 C9 C10 . . . . 177.8(2) ?
    C12 C11 C10 C9 . . . . 0.4(6) ?
    C14 C11 C10 C9 . . . . 179.6(4) ?
    C8 C9 C10 C11 . . . . 0.3(5) ?
    C10 C11 C12 C13 . . . . -0.8(6) ?
    C14 C11 C12 C13 . . . . 180.0(4) ?
    C9 C8 C13 C12 . . . . 0.4(4) ?
    S1 C8 C13 C12 . . . . -178.2(3) ?
    C11 C12 C13 C8 . . . . 0.4(5) ?
    N1 C15 C16 C17 . . . . 138.6(2) ?
    N1 C15 C16 C24 . . . . -45.5(3) ?
    C24 C16 C17 C18 . . . . -4.9(4) ?
    C15 C16 C17 C18 . . . . 170.8(2) ?
    C16 C17 C18 C23 . . . . 164.1(2) ?
    C16 C17 C18 C19 . . . . -19.4(4) ?
    C23 C18 C19 C20 . . . . -3.1(4) ?
    C17 C18 C19 C20 . . . . -179.6(3) ?
    C18 C19 C20 C21 . . . . -0.1(5) ?
    C19 C20 C21 C22 . . . . 3.4(6) ?
    C19 C20 C21 Cl1 . . . . -179.6(3) ?
    C20 C21 C22 C23 . . . . -3.2(6) ?
    Cl1 C21 C22 C23 . . . . 179.8(3) ?
    C21 C22 C23 C18 . . . . -0.2(5) ?
    C19 C18 C23 C22 . . . . 3.3(4) ?
    C17 C18 C23 C22 . . . . 180.0(3) ?
    C17 C16 C24 N2 . . . . -147(6) ?
    C15 C16 C24 N2 . . . . 37(6) ?
    C2 C1 N1 C15 . . . . -52.3(3) ?
    C6 C1 N1 C15 . . . . 129.5(2) ?
    C2 C1 N1 S1 . . . . 95.8(2) ?
    C6 C1 N1 S1 . . . . -82.4(2) ?
    C16 C15 N1 C1 . . . . -80.8(3) ?
    C16 C15 N1 S1 . . . . 130.40(19) ?
    C1 N1 S1 O3 . . . . 166.06(17) ?
    C15 N1 S1 O3 . . . . -45.2(2) ?
    C1 N1 S1 O2 . . . . 37.58(19) ?
    C15 N1 S1 O2 . . . . -173.70(18) ?
    C1 N1 S1 C8 . . . . -78.43(18) ?
    C15 N1 S1 C8 . . . . 70.29(19) ?
    C13 C8 S1 O3 . . . . -155.0(2) ?
    C9 C8 S1 O3 . . . . 26.5(2) ?
    C13 C8 S1 O2 . . . . -23.5(2) ?
    C9 C8 S1 O2 . . . . 157.92(19) ?
    C13 C8 S1 N1 . . . . 90.6(2) ?
    C9 C8 S1 N1 . . . . -88.0(2) ?
loop_
    _geom_hbond_atom_site_label_D
    _geom_hbond_atom_site_label_H
    _geom_hbond_atom_site_label_A
    _geom_hbond_site_symmetry_A
    _geom_hbond_distance_DH
    _geom_hbond_distance_HA
    _geom_hbond_distance_DA
    _geom_hbond_angle_DHA
    C15 H15A O3 1 0.97 2.43 2.890(3) 109
    C3 H3 O2 3_755 0.93 2.57 3.345(3) 140.7
    C15 H15A O2 3_655 0.97 2.57 3.385(3) 142.1
    C23 H23 O1 1_565 0.93 2.45 3.114(4) 128.0
