# Supplementary material for: (Z)-3-(4-Chloro­phen­yl)-2-{[N-(2-formyl­phen­yl)-4-methyl­benzene­sulfonamido]­meth­yl}prop-2-ene­nitrile
Source: Acta Crystallogr Sect E Struct Rep Online. 2011 Dec 14;68(Pt 1):o56–7. doi: 10.1107/S160053681105241X (PMC3254413; doi:10.1107/S160053681105241X)
Supplement: Supplementary file 2 [file e-68-00o56-Isup2.hkl]

#
# h,k,l, Fc-squared, Fo-squared, sigma(Fo-squared) and status flag
#
data_I
_shelx_title ' SM in P2(1)2(1)2(1)'
_shelx_refln_list_code          4
_shelx_F_calc_maximum      133.33
_exptl_crystal_F_000       936.00
_reflns_d_resolution_high  0.7861
 
loop_
 _symmetry_equiv_pos_as_xyz
 'x, y, z'
 '-x+1/2, -y, z+1/2'
 '-x, y+1/2, -z+1/2'
 'x+1/2, -y+1/2, -z'
 
_cell_length_a     8.9795
_cell_length_b    10.1590
_cell_length_c    25.1050
_cell_angle_alpha  90.000
_cell_angle_beta   90.000
_cell_angle_gamma  90.000
 
_shelx_F_squared_multiplier     1.000
 
loop_
 _refln_index_h
 _refln_index_k
 _refln_index_l
 _refln_F_squared_calc
 _refln_F_squared_meas
 _refln_F_squared_sigma
 _refln_observed_status
   2   0   0       95.71      100.54      3.45 o
   4   0   0     1557.56     1691.21     27.77 o
   6   0   0     1290.42     1336.82     24.77 o
   8   0   0      176.69      167.72      8.93 o
  10   0   0        0.00       -4.20      4.20 o
   1   1   0    10122.43     9804.02     98.11 o
   2   1   0     2308.08     2565.13     24.10 o
   3   1   0      162.17      144.28      2.94 o
   4   1   0       75.95       78.66      2.66 o
   5   1   0     1174.34     1233.06     18.14 o
   6   1   0      184.05      179.35      6.16 o
   7   1   0      157.70      123.25      5.76 o
   8   1   0        0.71        3.93      3.53 o
   9   1   0        8.43       12.51      3.65 o
  10   1   0        0.04       -2.16      3.80 o
  11   1   0       24.54       48.50      7.97 o
   0   2   0    12971.45    12624.42    246.70 o
   1   2   0     1736.31     1719.08     21.23 o
   2   2   0      892.10     1000.74     13.49 o
   3   2   0      770.69      807.23     18.22 o
   4   2   0      129.12      132.39      5.89 o
   5   2   0      276.94      320.56     10.79 o
   6   2   0       18.04       24.57      3.86 o
   7   2   0       13.88        9.69      4.41 o
   8   2   0        0.99        8.92      4.59 o
   9   2   0      129.57      140.63      8.85 o
  10   2   0        0.09        4.17      4.08 o
  11   2   0        4.85       18.25      6.63 o
   1   3   0        8.59        6.64      1.16 o
   2   3   0     1592.29     1697.37     21.90 o
   3   3   0     1487.00     1532.98     17.85 o
   4   3   0      280.11      303.67      8.28 o
   5   3   0      334.16      355.38      9.75 o
   6   3   0      530.27      541.04     13.48 o
   7   3   0      713.19      709.60     19.86 o
   8   3   0       92.89       88.74      6.89 o
   9   3   0        0.93        2.89      4.83 o
  10   3   0        4.23        0.94      6.61 o
  11   3   0       39.37       35.71      7.49 o
   0   4   0        1.54        3.28      2.31 o
   1   4   0      156.10      183.26      5.13 o
   2   4   0      742.39      784.60     13.67 o
   3   4   0      278.89      270.63      9.37 o
   4   4   0     1837.82     1818.91     30.31 o
   5   4   0      407.29      389.79     10.59 o
   6   4   0       37.08       32.05      4.59 o
   7   4   0      282.15      266.40     15.68 o
   8   4   0      280.11      287.20     11.20 o
   9   4   0       10.38       15.20      6.47 o
  10   4   0        0.00       -3.90      6.27 o
   1   5   0     1523.01     1505.16     25.76 o
   2   5   0      617.17      613.74     12.23 o
   3   5   0      290.15      312.49      7.24 o
   4   5   0      319.58      309.98      9.06 o
   5   5   0     1025.94      992.23     33.28 o
   6   5   0      214.74      204.09      8.68 o
   7   5   0      153.21      171.03      8.57 o
   8   5   0       28.10       18.59      5.02 o
   9   5   0       16.01       21.21      5.96 o
  10   5   0       21.61       20.95      8.10 o
   0   6   0     1622.36     1671.10     41.02 o
   1   6   0      224.34      215.61      7.63 o
   2   6   0      622.68      638.91     14.34 o
   3   6   0        1.22        0.86      1.50 o
   4   6   0        4.56        0.62      2.44 o
   5   6   0      602.09      529.36     18.05 o
   6   6   0      284.51      264.07     10.32 o
   7   6   0       22.79       27.57      5.90 o
   8   6   0       16.39        7.80      4.88 o
   9   6   0       27.13       33.81      8.83 o
  10   6   0        6.25        1.14      7.98 o
   1   7   0        3.88        1.85      1.75 o
   2   7   0       13.01        8.91      3.63 o
   3   7   0      220.79      205.79      8.43 o
   4   7   0      117.84      129.04     10.21 o
   5   7   0       44.16       45.48      6.80 o
   6   7   0      179.26      207.90      7.96 o
   7   7   0       55.43       50.97      6.27 o
   8   7   0        2.36        1.36      4.87 o
   9   7   0       18.41       11.61      7.71 o
   0   8   0      367.13      392.66     16.92 o
   1   8   0        1.32        2.17      3.40 o
   2   8   0        1.40        2.73      3.47 o
   3   8   0      141.51      125.13      7.44 o
   4   8   0       48.85       57.91     10.63 o
   5   8   0       47.08       43.02      6.26 o
   6   8   0        6.32        3.59      5.10 o
   7   8   0        0.17        1.23      5.31 o
   8   8   0       29.49       26.10      6.42 o
   1   9   0       10.47       14.33      4.40 o
   2   9   0      391.05      387.75      8.89 o
   3   9   0       29.38       34.96     10.11 o
   4   9   0       55.91       59.79      7.18 o
   5   9   0       29.04       33.67      5.97 o
   6   9   0      167.37      177.41     10.53 o
   7   9   0        6.90       13.64      8.23 o
   8   9   0        1.23       -5.00      7.93 o
   0  10   0       20.13       23.19      7.11 o
   1  10   0       12.32       14.20      5.18 o
   2  10   0       67.81       72.16      7.81 o
   3  10   0       42.65       47.47      6.35 o
   4  10   0        2.37       -6.10      6.10 o
   5  10   0       67.88       76.64      7.88 o
   6  10   0        9.71       -0.45      7.66 o
   7  10   0        5.34        2.01      9.26 o
   1  11   0       10.57        8.63      5.42 o
   2  11   0        1.80        8.16      5.40 o
   3  11   0        1.29        1.75      5.30 o
   4  11   0        9.23        0.89      7.98 o
   5  11   0        0.10        4.47      7.96 o
   0  12   0       37.24       42.69      9.74 o
   1  12   0        3.33        4.03      5.57 o
   2  12   0        0.39       11.40      8.01 o
   3  12   0        0.29       -7.84      7.84 o
   4  12   0       20.94       18.52     10.35 o
   1   0   1     3080.00     2455.49    116.18 o
   2   0   1     6229.92     6548.12     66.81 o
   3   0   1     1478.56     1527.26     17.31 o
   4   0   1       47.76       49.06      3.59 o
   5   0   1        3.92       -0.23      2.71 o
   6   0   1      172.43      189.78      6.27 o
   7   0   1      151.25      155.06      5.44 o
   8   0   1       26.01       20.77      3.76 o
   9   0   1       26.96       16.11      3.80 o
  10   0   1        1.54        1.18      4.10 o
  11   0   1        3.39        3.65      5.83 o
 -11   1   1       43.11       53.55      8.05 o
 -10   1   1        5.28        5.36      4.68 o
  -9   1   1       39.23       22.20      3.80 o
  -8   1   1       65.88       68.41      6.59 o
  -7   1   1      230.97      231.23      7.42 o
  -6   1   1      777.11      784.06     13.63 o
  -5   1   1      661.26      692.17     14.90 o
  -4   1   1      418.70      496.61      7.58 o
  -3   1   1      354.41      401.02      5.26 o
  -2   1   1    10510.73    10001.27     90.30 o
  -1   1   1     5419.78     5388.73     54.35 o
   0   1   1     2949.49     1669.92    106.45 o
   1   1   1     5435.70     5395.81     48.72 o
   2   1   1    10547.14    10098.19    100.83 o
   3   1   1      335.67      369.31      5.26 o
   4   1   1      416.31      492.28      7.58 o
   5   1   1      653.21      667.64     11.75 o
   6   1   1      768.05      780.99     23.51 o
   7   1   1      231.11      223.10      7.31 o
   8   1   1       65.93       63.13      5.24 o
   9   1   1       38.53       28.55      4.78 o
  10   1   1        5.21        5.06      4.30 o
  11   1   1       42.74       57.15      8.23 o
 -11   2   1        0.09       -3.14      5.96 o
 -10   2   1        3.49        3.41      4.94 o
  -9   2   1        4.92        5.61      4.75 o
  -8   2   1      204.95      210.67      9.73 o
  -7   2   1      343.21      347.65     11.11 o
  -6   2   1      149.04      135.08      5.34 o
  -5   2   1      133.31      122.85      4.71 o
  -4   2   1      572.02      547.28      9.38 o
  -3   2   1      322.11      343.49      5.48 o
  -2   2   1      514.82      520.72      7.86 o
  -1   2   1      713.44      698.56      8.01 o
   0   2   1    11899.88    11611.10    105.53 o
   1   2   1      691.21      686.42      8.30 o
   2   2   1      520.21      517.79      6.94 o
   3   2   1      322.36      333.16      5.52 o
   4   2   1      556.14      546.25      9.55 o
   5   2   1      133.23      126.70      5.93 o
   6   2   1      152.10      149.24     16.18 o
   7   2   1      345.37      339.00     11.27 o
   8   2   1      210.52      220.60     10.97 o
   9   2   1        5.00        2.31      4.37 o
  10   2   1        3.37       -4.19      4.19 o
  11   2   1        0.08       -5.20      6.67 o
 -11   3   1       10.65       11.18      6.27 o
 -10   3   1       25.36       37.53      9.21 o
  -9   3   1        1.27        3.44      4.79 o
  -8   3   1       99.24       94.72      7.20 o
  -7   3   1      105.02      116.25      9.69 o
  -6   3   1      292.36      286.99      9.25 o
  -5   3   1      241.41      240.35      7.87 o
  -4   3   1       39.39       45.90      3.40 o
  -3   3   1      134.02      139.71      4.18 o
  -2   3   1      445.64      400.61      6.88 o
  -1   3   1       17.61       15.50      1.53 o
   0   3   1        1.66        1.40      0.75 o
   1   3   1       19.17       17.02      3.14 o
   2   3   1      464.97      399.30      7.03 o
   3   3   1      144.15      162.69      5.83 o
   4   3   1       39.40       34.74      3.38 o
   5   3   1      241.10      253.94      8.27 o
   6   3   1      286.30      266.59      9.16 o
   7   3   1      103.97      127.76      7.56 o
   8   3   1       99.03      101.68      7.39 o
   9   3   1        1.52        0.22      4.49 o
  10   3   1       24.93       29.61      6.56 o
  11   3   1       10.30        5.25      8.66 o
 -10   4   1        0.26       10.78      7.43 o
  -9   4   1      184.45      173.09      9.52 o
  -8   4   1       30.83       43.94      5.69 o
  -7   4   1      130.57      135.70      7.64 o
  -6   4   1      220.28      199.49      8.15 o
  -5   4   1      737.61      723.32     15.43 o
  -4   4   1      133.86      142.28      5.80 o
  -3   4   1      388.68      398.14      9.25 o
  -2   4   1      973.15     1090.42     14.91 o
  -1   4   1     2678.45     2674.41     26.32 o
   0   4   1      138.88      151.55      2.87 o
   1   4   1     2644.33     2591.78     33.39 o
   2   4   1      958.91     1082.48     13.55 o
   3   4   1      387.98      382.56      9.40 o
   4   4   1      136.49      148.61      6.27 o
   5   4   1      743.71      725.96     15.83 o
   6   4   1      219.79      190.62     12.24 o
   7   4   1      130.67      135.98     11.25 o
   8   4   1       31.19       37.15      5.70 o
   9   4   1      185.07      183.21     14.63 o
  10   4   1        0.30       -3.54      7.02 o
 -10   5   1        4.88       -3.65      7.53 o
  -9   5   1       26.36       36.49      8.60 o
  -8   5   1       29.60       21.81      5.22 o
  -7   5   1      293.71      279.84     10.49 o
  -6   5   1      641.98      611.83     15.06 o
  -5   5   1        9.08       18.93      4.35 o
  -4   5   1      126.13      126.88      5.90 o
  -3   5   1     1324.55     1333.35     27.38 o
  -2   5   1      640.87      702.24     20.80 o
  -1   5   1      425.86      432.49     10.31 o
   0   5   1      356.22      434.49      7.34 o
   1   5   1      443.22      442.55     10.36 o
   2   5   1      648.32      702.20     14.70 o
   3   5   1     1318.77     1318.07     27.40 o
   4   5   1      123.89      129.22      6.08 o
   5   5   1        9.11       18.41      6.63 o
   6   5   1      648.48      602.13     15.23 o
   7   5   1      290.61      281.95     10.93 o
   8   5   1       28.90       25.56      5.51 o
   9   5   1       26.97       18.15      5.79 o
  10   5   1        5.18        5.45      8.12 o
 -10   6   1        0.13       -2.30      7.43 o
  -9   6   1       14.70       25.42      7.87 o
  -8   6   1       40.75       45.42      7.12 o
  -7   6   1       59.67       59.12      6.12 o
  -6   6   1       22.90       22.81      4.56 o
  -5   6   1      184.82      172.65     24.22 o
  -4   6   1       61.19       73.04      5.24 o
  -3   6   1       54.72       52.27      2.82 o
  -2   6   1      108.52      138.19      6.40 o
  -1   6   1     1119.74     1209.91     17.41 o
   0   6   1       55.78       49.12      2.38 o
   1   6   1     1124.02     1214.13     22.54 o
   2   6   1      105.68      122.17     17.30 o
   3   6   1       52.95       53.66      2.56 o
   4   6   1       62.01       65.10      4.19 o
   5   6   1      185.65      159.27     10.91 o
   6   6   1       23.42       25.67      4.83 o
   7   6   1       59.06       57.51      6.36 o
   8   6   1       40.81       35.33      6.89 o
   9   6   1       14.57        9.78      7.68 o
  10   6   1        0.14       -1.83      7.28 o
  -9   7   1        1.34        2.48      7.00 o
  -8   7   1        4.24        0.82      6.36 o
  -7   7   1       57.64       57.20      6.26 o
  -6   7   1      347.24      334.31     11.66 o
  -5   7   1        9.95       12.89      9.83 o
  -4   7   1        2.99        1.98      3.51 o
  -3   7   1       84.08       67.18      6.05 o
  -2   7   1      471.84      451.23     12.22 o
  -1   7   1       45.08       50.10      3.05 o
   0   7   1      101.47      103.85      6.29 o
   1   7   1       41.60       49.34      4.51 o
   2   7   1      470.52      462.36     12.34 o
   3   7   1       85.96       71.39      7.79 o
   4   7   1        3.23        6.14      4.13 o
   5   7   1        9.32       15.39      4.88 o
   6   7   1      345.66      322.63      9.77 o
   7   7   1       57.88       58.57      6.56 o
   8   7   1        4.28       -0.74      5.30 o
   9   7   1        1.24        1.50      7.77 o
  -8   8   1        2.99        6.05      5.40 o
  -7   8   1       61.69       52.06     10.40 o
  -6   8   1        9.94        5.64      5.07 o
  -5   8   1      262.18      269.63     11.03 o
  -4   8   1       70.34       72.81      6.58 o
  -3   8   1      241.66      225.79      9.49 o
  -2   8   1      180.65      172.27      5.81 o
  -1   8   1      253.81      252.43      6.28 o
   0   8   1       39.55       53.62      5.33 o
   1   8   1      251.18      234.01      5.88 o
   2   8   1      181.73      172.31      8.18 o
   3   8   1      244.12      222.79     18.06 o
   4   8   1       70.24       66.69     10.68 o
   5   8   1      262.46      270.57     11.13 o
   6   8   1       10.22       13.11      5.44 o
   7   8   1       61.83       72.18      6.09 o
   8   8   1        2.91        8.86      5.71 o
  -8   9   1        0.66        2.40      8.35 o
  -7   9   1        1.67        6.06      8.12 o
  -6   9   1      106.62      126.64     13.55 o
  -5   9   1        3.37       -5.77      6.11 o
  -4   9   1       13.45       20.59      5.32 o
  -3   9   1       23.06       25.83      5.22 o
  -2   9   1       78.29       91.18      8.52 o
  -1   9   1       84.56       88.72      6.73 o
   0   9   1        5.43       -1.65      3.67 o
   1   9   1       84.28       86.71      9.62 o
   2   9   1       79.57       83.72      6.65 o
   3   9   1       20.98       30.30      5.60 o
   4   9   1       13.60        6.47      5.03 o
   5   9   1        3.77        6.48      5.92 o
   6   9   1      106.16      118.40     13.98 o
   7   9   1        1.75       -1.42      8.44 o
   8   9   1        0.65       -1.28      8.71 o
  -7  10   1        4.77        6.86      8.66 o
  -6  10   1        4.90       11.79      9.23 o
  -5  10   1        7.90        6.77      8.07 o
  -4  10   1       11.55       19.60      7.70 o
  -3  10   1       15.64        9.92      8.82 o
  -2  10   1       10.71       16.92      5.38 o
  -1  10   1       47.33       48.00      6.14 o
   0  10   1        5.86        7.39      4.48 o
   1  10   1       47.38       51.41      6.30 o
   2  10   1       10.66       10.95      4.91 o
   3  10   1       15.22        3.35      4.77 o
   4  10   1       11.90       13.96      5.49 o
   5  10   1        8.07        9.85      5.53 o
   6  10   1        4.94       12.75      9.30 o
   7  10   1        4.66       12.61     10.06 o
  -5  11   1        0.57        6.98      8.18 o
  -4  11   1        1.86       -6.25      6.25 o
  -3  11   1        2.64       -2.53      5.25 o
  -2  11   1      143.88      144.07      9.54 o
  -1  11   1       33.52       30.37      6.74 o
   0  11   1       16.20       17.13      5.68 o
   1  11   1       33.21       18.20     10.51 o
   2  11   1      144.40      160.33      9.95 o
   3  11   1        2.57       -0.26      6.02 o
   4  11   1        1.88       -3.41      5.18 o
   5  11   1        0.66        9.55      9.10 o
  -4  12   1        3.37        9.28      9.35 o
  -3  12   1        8.27       19.63      9.15 o
  -2  12   1        3.75       -1.60      8.18 o
  -1  12   1       42.72       48.45      9.92 o
   0  12   1        1.89        1.32      8.75 o
   1  12   1       42.15       49.13      7.54 o
   2  12   1        3.72        8.96      6.26 o
   1   0   2       18.18       13.92      0.61 o
   2   0   2      534.96      531.60      6.00 o
   3   0   2     1402.98     1321.70     15.28 o
   4   0   2     4693.28     4597.98     48.29 o
   5   0   2       47.76       45.28      3.23 o
   6   0   2      174.58      179.15      8.41 o
   7   0   2        1.85       -1.88      2.26 o
   8   0   2      164.63      152.76      5.87 o
   9   0   2        4.22        3.41      3.81 o
  10   0   2        0.10       -1.67      3.91 o
  11   0   2        2.93       -1.54      6.04 o
 -11   1   2       32.91       45.98      7.81 o
 -10   1   2       19.02       15.23      4.85 o
  -9   1   2        0.57       -2.38      3.32 o
  -8   1   2        9.30        7.72      3.04 o
  -7   1   2      137.52      133.06      5.92 o
  -6   1   2      187.45      193.11     11.57 o
  -5   1   2      188.58      200.96      5.76 o
  -4   1   2      411.37      410.91      6.75 o
  -3   1   2     3604.94     3516.14     32.68 o
  -2   1   2    14466.10    14425.42    130.13 o
  -1   1   2    12700.96    12121.65    209.24 o
   0   1   2        4.78        6.65      0.46 o
   1   1   2    12795.68    12370.24    111.11 o
   2   1   2    14543.18    14546.18    144.63 o
   3   1   2     3545.01     3428.77     36.57 o
   4   1   2      422.08      414.28      6.82 o
   5   1   2      184.42      193.48      5.82 o
   6   1   2      187.77      182.31      8.41 o
   7   1   2      134.19      133.96      9.40 o
   8   1   2        8.75        9.77      4.82 o
   9   1   2        0.40       -3.38      3.38 o
  10   1   2       17.64       18.92      4.89 o
  11   1   2       32.49       44.21      7.81 o
 -11   2   2        5.92        4.81      6.06 o
 -10   2   2        4.76       -2.56      9.18 o
  -9   2   2       79.10       83.55      7.16 o
  -8   2   2       66.44       62.07      5.24 o
  -7   2   2       17.86       16.85      3.51 o
  -6   2   2      329.23      327.41      8.07 o
  -5   2   2      305.77      299.25      7.08 o
  -4   2   2      687.28      713.19      9.86 o
  -3   2   2      463.98      487.68      6.92 o
  -2   2   2     1512.96     1584.73     20.51 o
  -1   2   2     7053.50     7108.54     82.98 o
   0   2   2       18.78       16.87      0.68 o
   1   2   2     7153.92     7109.20     58.49 o
   2   2   2     1523.17     1582.67     17.57 o
   3   2   2      438.90      474.68      7.06 o
   4   2   2      690.72      702.24     11.52 o
   5   2   2      324.11      310.81      9.07 o
   6   2   2      327.59      312.31      9.86 o
   7   2   2       15.69       18.22      4.45 o
   8   2   2       66.25       71.22      6.87 o
   9   2   2       77.65       79.44      8.67 o
  10   2   2        4.80       -0.58     11.70 o
  11   2   2        6.06       11.93      6.43 o
 -11   3   2       27.59       35.78      7.29 o
 -10   3   2       10.27       16.81      7.91 o
  -9   3   2        5.11        4.03      4.61 o
  -8   3   2      200.53      182.75     16.20 o
  -7   3   2      760.79      712.00     16.61 o
  -6   3   2      155.56      155.75      6.95 o
  -5   3   2      827.69      819.19     16.18 o
  -4   3   2      314.26      339.05     21.43 o
  -3   3   2      471.53      478.23     15.43 o
  -2   3   2      463.36      423.62      7.18 o
  -1   3   2     2257.71     2304.35     41.24 o
   0   3   2     1984.21     2027.50     17.75 o
   1   3   2     2285.21     2312.58     29.22 o
   2   3   2      472.83      442.57      7.75 o
   3   3   2      470.19      475.42      8.48 o
   4   3   2      317.17      330.59      7.33 o
   5   3   2      823.88      805.95     16.70 o
   6   3   2      153.59      148.93      7.21 o
   7   3   2      762.27      699.38     17.01 o
   8   3   2      202.08      176.04      9.52 o
   9   3   2        5.34       10.72      5.10 o
  10   3   2       10.48       19.66      6.05 o
  11   3   2       28.08       48.32     11.08 o
 -10   4   2        1.56        2.92      6.89 o
  -9   4   2        4.79       14.09      6.80 o
  -8   4   2      309.96      313.28     11.37 o
  -7   4   2       40.84       48.76      6.08 o
  -6   4   2       21.19       20.06      5.80 o
  -5   4   2      198.46      201.63     10.55 o
  -4   4   2      714.66      765.84     15.12 o
  -3   4   2      213.23      219.27      7.64 o
  -2   4   2      765.54      823.48     11.93 o
  -1   4   2      120.55      114.98      2.86 o
   0   4   2     1628.18     1559.14     14.25 o
   1   4   2      123.51      121.53      9.57 o
   2   4   2      765.61      820.40     10.94 o
   3   4   2      211.36      217.59      5.63 o
   4   4   2      714.12      769.36     15.78 o
   5   4   2      194.57      197.45     15.27 o
   6   4   2       20.26       18.75      4.39 o
   7   4   2       42.33       50.86      5.88 o
   8   4   2      316.78      306.74     12.03 o
   9   4   2        4.62       19.94      5.55 o
  10   4   2        1.57        1.71      5.51 o
 -10   5   2       28.05       35.80      9.26 o
  -9   5   2       18.49       26.43      7.68 o
  -8   5   2       25.94       29.95      5.33 o
  -7   5   2      117.67      120.87      7.37 o
  -6   5   2      500.15      475.80     12.70 o
  -5   5   2      426.82      431.45     18.38 o
  -4   5   2      218.43      207.85     11.90 o
  -3   5   2       47.39       54.50      4.22 o
  -2   5   2       77.82       89.24      3.08 o
  -1   5   2      727.35      723.20     11.29 o
   0   5   2     1431.94     1468.34     15.00 o
   1   5   2      720.50      740.80     12.09 o
   2   5   2       69.68       79.34      4.73 o
   3   5   2       47.87       58.83      5.85 o
   4   5   2      216.41      213.95      7.71 o
   5   5   2      431.65      428.08     11.95 o
   6   5   2      498.33      435.18     30.16 o
   7   5   2      118.08      115.41      7.59 o
   8   5   2       25.27       17.69      5.34 o
   9   5   2       19.22       28.11      7.00 o
  10   5   2       27.48       31.35      9.49 o
 -10   6   2       24.50       40.09      9.94 o
  -9   6   2       60.44       52.28      9.35 o
  -8   6   2       22.33       20.98      7.27 o
  -7   6   2      149.74      165.11     19.13 o
  -6   6   2      263.00      233.43     18.36 o
  -5   6   2      365.78      344.07     15.02 o
  -4   6   2       31.36       42.96      4.74 o
  -3   6   2       21.09       15.82      3.48 o
  -2   6   2      110.88      122.73      8.35 o
  -1   6   2     1463.50     1464.25     20.43 o
   0   6   2      101.75      109.52      4.16 o
   1   6   2     1463.07     1485.31     26.23 o
   2   6   2      108.39       99.55      7.64 o
   3   6   2       18.19       24.88      8.07 o
   4   6   2       31.10       32.58      3.53 o
   5   6   2      364.07      354.87     11.30 o
   6   6   2      260.66      239.79     24.45 o
   7   6   2      149.47      138.63      8.44 o
   8   6   2       22.18       19.80      5.56 o
   9   6   2       59.68       68.24     11.71 o
  10   6   2       24.18       31.26      9.60 o
  -9   7   2       10.38       14.80      7.68 o
  -8   7   2        6.50        6.96      6.70 o
  -7   7   2       24.97       26.33      5.22 o
  -6   7   2       78.63       94.57      6.91 o
  -5   7   2       49.26       58.08     11.35 o
  -4   7   2       28.97       32.07      4.68 o
  -3   7   2      123.61      136.53      4.08 o
  -2   7   2       40.86       48.19      4.75 o
  -1   7   2       94.90       90.69      3.84 o
   0   7   2       39.24       40.79      3.52 o
   1   7   2       89.14       97.20      5.82 o
   2   7   2       43.45       47.84      4.71 o
   3   7   2      127.37      131.86      9.33 o
   4   7   2       29.78       33.82      4.10 o
   5   7   2       50.68       48.56      4.71 o
   6   7   2       78.63       85.57      5.78 o
   7   7   2       25.57       19.04      5.53 o
   8   7   2        6.79        7.52     10.70 o
   9   7   2       10.39        1.26      7.36 o
  -8   8   2       31.48       37.67      7.83 o
  -7   8   2       24.40       30.12      9.37 o
  -6   8   2       27.51       30.31      5.75 o
  -5   8   2       18.41       19.35      5.18 o
  -4   8   2      113.39      113.61      7.92 o
  -3   8   2       93.34       90.59      8.58 o
  -2   8   2        7.86        3.47      2.51 o
  -1   8   2       19.12       18.01      2.60 o
   0   8   2      520.88      546.62     14.30 o
   1   8   2       18.54       17.77      2.37 o
   2   8   2        8.01        7.73      3.83 o
   3   8   2       94.77       82.08      6.44 o
   4   8   2      117.25      103.22      7.46 o
   5   8   2       18.96       24.26      5.24 o
   6   8   2       27.94       34.65      6.16 o
   7   8   2       24.16       23.06      5.02 o
   8   8   2       31.59       21.42      6.16 o
  -8   9   2        8.19       -0.14      8.05 o
  -7   9   2       29.03       23.19      9.32 o
  -6   9   2       60.61       76.75     11.88 o
  -5   9   2       16.84       18.09      9.06 o
  -4   9   2       18.78       11.84      5.12 o
  -3   9   2       35.97       35.97      4.07 o
  -2   9   2      372.62      378.72      8.91 o
  -1   9   2        5.56        5.83      2.34 o
   0   9   2        6.54       -2.30      3.96 o
   1   9   2        6.27        5.00      4.20 o
   2   9   2      372.58      361.69     12.28 o
   3   9   2       35.93       41.82      5.98 o
   4   9   2       19.14       16.81      5.38 o
   5   9   2       16.00       25.18      5.84 o
   6   9   2       59.72       61.46      8.79 o
   7   9   2       28.75       34.14      7.15 o
   8   9   2        8.44        9.14      9.87 o
  -7  10   2        7.28       25.88     10.19 o
  -6  10   2        0.52       -2.35      8.19 o
  -5  10   2       61.18       61.52     11.61 o
  -4  10   2       28.18       29.23      6.39 o
  -3  10   2       23.68       21.27      5.53 o
  -2  10   2       70.57       72.75      6.83 o
  -1  10   2       50.82       72.74      7.09 o
   0  10   2       31.98       22.23     10.54 o
   1  10   2       49.90       70.11     11.06 o
   2  10   2       71.98       75.00      7.05 o
   3  10   2       24.33       26.72      5.81 o
   4  10   2       28.15       31.78      6.46 o
   5  10   2       60.33       55.07     13.21 o
   6  10   2        0.55        8.06      5.88 o
  -5  11   2        5.69        6.36      7.75 o
  -4  11   2        9.81        3.13      7.41 o
  -3  11   2        4.69       14.25      7.87 o
  -2  11   2       26.26       37.15      6.63 o
  -1  11   2       11.73        1.28      4.77 o
   0  11   2        0.07        8.22      5.16 o
   1  11   2       10.98       12.99      5.42 o
   2  11   2       26.53       33.85      6.39 o
   3  11   2        4.08        7.01      5.53 o
   4  11   2        9.90        6.39      5.63 o
  -4  12   2        9.96        8.96      9.32 o
  -3  12   2        5.65        3.63      8.87 o
  -2  12   2        1.18        0.52      8.12 o
  -1  12   2        4.24        7.61      8.67 o
   0  12   2       12.72       10.63      8.26 o
   1  12   2        4.24       19.70      8.71 o
   2  12   2        1.15        1.23      7.80 o
   3  12   2        5.61       14.77      9.58 o
   1   0   3      624.59      637.65      8.39 o
   2   0   3     1596.82     1711.10     16.49 o
   3   0   3     1689.78     1630.23     16.37 o
   4   0   3       56.52       55.77      3.28 o
   5   0   3       90.40      119.91      4.73 o
   6   0   3       66.65       80.36      4.39 o
   7   0   3       41.56       28.18      3.73 o
   8   0   3      138.34      134.17      7.20 o
   9   0   3       21.08       23.04      3.87 o
  10   0   3        0.79        0.41      4.11 o
  11   0   3        1.09        0.59      5.53 o
 -11   1   3       19.45       26.98      9.01 o
 -10   1   3       14.64       19.14      4.85 o
  -9   1   3       10.24       12.44      3.48 o
  -8   1   3      161.96      137.13      5.68 o
  -7   1   3      349.57      350.02      7.85 o
  -6   1   3      460.07      428.02      9.24 o
  -5   1   3     1480.80     1514.11     21.26 o
  -4   1   3     3655.38     3918.39     41.29 o
  -3   1   3      448.65      455.52      5.83 o
  -2   1   3     3150.62     3121.99     32.15 o
  -1   1   3     4755.71     4769.76     49.37 o
   0   1   3     3577.25     3610.08     28.27 o
   1   1   3     4760.36     4787.26     43.53 o
   2   1   3     3138.31     3073.89     32.29 o
   3   1   3      449.20      457.23      6.74 o
   4   1   3     3645.44     3877.47     47.89 o
   5   1   3     1472.45     1516.74     21.59 o
   6   1   3      450.88      413.78     11.48 o
   7   1   3      354.40      339.63     11.47 o
   8   1   3      164.55      139.12      8.38 o
   9   1   3       10.82       10.07      5.12 o
  10   1   3       14.25       17.15      4.82 o
  11   1   3       18.95       28.90      7.06 o
 -11   2   3        0.00       -2.62      5.38 o
 -10   2   3       14.12       23.89      6.02 o
  -9   2   3       12.14       12.74      5.49 o
  -8   2   3      295.65      305.11      9.20 o
  -7   2   3       37.35       36.99      3.98 o
  -6   2   3       10.98       11.70      2.75 o
  -5   2   3      335.10      331.63      7.37 o
  -4   2   3     1284.96     1259.90     15.29 o
  -3   2   3      124.88      130.06      6.32 o
  -2   2   3     1487.62     1461.19     20.02 o
  -1   2   3    11473.69    11376.69    129.95 o
   0   2   3    11093.59    10995.20    108.11 o
   1   2   3    11301.36    11140.76     84.65 o
   2   2   3     1499.83     1467.09     16.46 o
   3   2   3      133.29      145.19      4.16 o
   4   2   3     1282.74     1247.04     17.90 o
   5   2   3      336.15      320.14      9.26 o
   6   2   3       11.24       11.14      3.75 o
   7   2   3       38.39       38.21      5.21 o
   8   2   3      302.08      301.27     21.99 o
   9   2   3       12.16       13.56      9.41 o
  10   2   3       13.49       16.38      6.05 o
  11   2   3        0.01       -0.09      5.68 o
 -11   3   3       26.37       23.36      8.48 o
 -10   3   3       31.31       41.91     12.28 o
  -9   3   3        0.39        1.35      5.84 o
  -8   3   3       13.50       11.81      7.98 o
  -7   3   3      494.83      463.57     12.88 o
  -6   3   3      209.49      205.54      7.59 o
  -5   3   3       68.21       76.29      4.55 o
  -4   3   3      590.02      675.74     13.09 o
  -3   3   3      253.01      294.31      7.06 o
  -2   3   3      898.09      824.02     11.49 o
  -1   3   3      168.40      152.86      2.84 o
   0   3   3      406.68      442.21      6.43 o
   1   3   3      167.82      152.00      2.53 o
   2   3   3      878.33      799.42      9.23 o
   3   3   3      254.37      295.26      6.33 o
   4   3   3      577.10      659.99     11.38 o
   5   3   3       73.50       90.64     10.31 o
   6   3   3      209.73      217.41      8.54 o
   7   3   3      499.25      476.12     13.75 o
   8   3   3       14.38       12.80      4.84 o
   9   3   3        0.28       -2.58     11.60 o
  10   3   3       31.29       39.20      6.84 o
  11   3   3       26.40       31.90     10.44 o
 -10   4   3        2.38       13.71      7.34 o
  -9   4   3       62.08       69.77      9.19 o
  -8   4   3       20.14       24.68     11.19 o
  -7   4   3      166.16      155.40      8.02 o
  -6   4   3       31.31       25.02      4.06 o
  -5   4   3      284.88      276.48      8.40 o
  -4   4   3       69.59       60.04      3.92 o
  -3   4   3       93.20       99.30      4.30 o
  -2   4   3       34.17       26.85      2.90 o
  -1   4   3     2140.27     2154.12     27.48 o
   0   4   3      936.00     1044.42     15.91 o
   1   4   3     2142.55     2128.83     32.56 o
   2   4   3       33.62       30.76      1.59 o
   3   4   3       88.80       92.52      3.95 o
   4   4   3       67.87       64.53      4.55 o
   5   4   3      288.04      286.04     11.80 o
   6   4   3       32.23       22.58      4.54 o
   7   4   3      167.03      171.38      8.97 o
   8   4   3       19.79       25.30      5.55 o
   9   4   3       60.89       56.39      7.07 o
  10   4   3        2.25        1.76      6.03 o
 -10   5   3        7.32        6.22      7.36 o
  -9   5   3       16.50       12.06      6.68 o
  -8   5   3       67.63       68.74      6.38 o
  -7   5   3      366.14      374.44     11.81 o
  -6   5   3       69.46       76.42      5.74 o
  -5   5   3       77.26       83.30      5.18 o
  -4   5   3       18.26       18.55      3.86 o
  -3   5   3      632.30      641.09     19.25 o
  -2   5   3      255.96      243.50     10.98 o
  -1   5   3      499.23      575.60     13.33 o
   0   5   3      338.40      341.14      4.71 o
   1   5   3      490.56      556.31      7.99 o
   2   5   3      261.33      251.72      6.34 o
   3   5   3      628.21      638.79     11.48 o
   4   5   3       16.94       15.24      3.39 o
   5   5   3       80.46       83.38      5.87 o
   6   5   3       73.88       73.75      6.21 o
   7   5   3      367.41      379.67     12.94 o
   8   5   3       66.98       60.89      8.26 o
   9   5   3       17.25       25.62      6.43 o
  10   5   3        8.10       11.84      8.10 o
 -10   6   3        0.26        2.40      7.77 o
  -9   6   3       10.93       27.22      8.25 o
  -8   6   3       96.43       90.16      9.80 o
  -7   6   3      110.21      100.96      7.02 o
  -6   6   3       29.48       31.11      6.69 o
  -5   6   3      108.92      121.76      6.58 o
  -4   6   3      508.94      501.58     18.12 o
  -3   6   3       18.64       21.64      3.81 o
  -2   6   3      130.48      141.61      4.08 o
  -1   6   3      390.45      451.63      8.54 o
   0   6   3      289.91      264.90      5.77 o
   1   6   3      401.24      461.60     20.33 o
   2   6   3      130.07      121.55      7.68 o
   3   6   3       18.67       16.37      2.75 o
   4   6   3      510.73      502.53     10.83 o
   5   6   3      109.21      120.79      5.88 o
   6   6   3       29.06       31.76      5.47 o
   7   6   3      110.19       96.20      7.43 o
   8   6   3       96.66       96.74      7.91 o
   9   6   3       10.60       23.41      6.29 o
  10   6   3        0.30        3.33      7.94 o
  -9   7   3        5.11        3.53      7.25 o
  -8   7   3        8.76        5.84      6.31 o
  -7   7   3       46.16       58.42      7.89 o
  -6   7   3      140.73      147.93     13.82 o
  -5   7   3      203.61      228.91      9.73 o
  -4   7   3      186.36      198.69     11.10 o
  -3   7   3       51.33       65.62      5.37 o
  -2   7   3      119.99      120.64      4.86 o
  -1   7   3      105.29      105.82      5.39 o
   0   7   3      639.76      621.35     10.44 o
   1   7   3      104.27      100.62      9.61 o
   2   7   3      121.43      121.03      7.62 o
   3   7   3       51.84       45.96      7.42 o
   4   7   3      186.64      185.64     11.17 o
   5   7   3      200.84      216.27      7.98 o
   6   7   3      141.00      133.83      6.82 o
   7   7   3       46.48       47.04     14.55 o
   8   7   3        8.73       10.11      5.54 o
   9   7   3        5.16        1.26      7.61 o
  -7   8   3       33.88       14.00      8.23 o
  -6   8   3       16.70       12.92      5.28 o
  -5   8   3      125.05      116.20     12.82 o
  -4   8   3       18.00       18.68      4.83 o
  -3   8   3      160.67      160.81      6.13 o
  -2   8   3      102.74      105.11      5.10 o
  -1   8   3      231.53      228.44      6.19 o
   0   8   3      385.46      359.26      7.29 o
   1   8   3      234.97      226.16      9.88 o
   2   8   3      104.63      107.68      6.77 o
   3   8   3      160.48      170.49      8.54 o
   4   8   3       17.74       19.29      5.06 o
   5   8   3      124.15      141.15     11.90 o
   6   8   3       16.83       14.12      5.36 o
   7   8   3       33.86       25.29      5.00 o
   8   8   3        6.57        8.94      4.89 o
  -7   9   3        0.99        2.55      7.96 o
  -6   9   3       80.60       68.50     11.63 o
  -5   9   3        2.24       -2.02      4.62 o
  -4   9   3       25.20       26.88      5.64 o
  -3   9   3       90.37       92.60      5.79 o
  -2   9   3       59.16       46.69      4.03 o
  -1   9   3       70.73       60.65      4.43 o
   0   9   3       64.59       60.84      9.46 o
   1   9   3       72.43       64.43      8.05 o
   2   9   3       61.40       68.08      6.48 o
   3   9   3       86.67       94.48      7.34 o
   4   9   3       24.88       30.55      5.67 o
   5   9   3        2.77       -3.68      4.70 o
   6   9   3       80.95       94.16      8.40 o
   7   9   3        0.89       -0.52      6.09 o
  -7  10   3        7.97       16.92     10.08 o
  -6  10   3        4.96        1.85      8.53 o
  -5  10   3       11.03       -0.34      4.61 o
  -4  10   3       29.94       24.98      5.02 o
  -3  10   3       91.46       93.08      7.77 o
  -2  10   3       19.42       23.69      5.54 o
  -1  10   3       72.35       76.72      6.79 o
   0  10   3      102.53       90.21      7.57 o
   1  10   3       72.69       75.69      7.37 o
   2  10   3       19.25       24.33      5.67 o
   3  10   3       91.71       70.32      7.20 o
   4  10   3       29.97       55.66     10.66 o
   5  10   3       11.34       17.91      6.04 o
   6  10   3        5.11       -0.24      6.09 o
  -5  11   3        2.00        8.60      8.28 o
  -4  11   3       10.72        2.96      7.80 o
  -3  11   3        2.73       12.36      8.14 o
  -2  11   3       49.40       50.37      9.60 o
  -1  11   3        1.55        0.03      5.05 o
   0  11   3        7.18        6.82      5.09 o
   1  11   3        1.40        1.81     11.59 o
   2  11   3       49.06       43.00      6.81 o
   3  11   3        2.95        8.44      5.91 o
   4  11   3       10.55        7.04      8.92 o
   5  11   3        2.19       -6.64      8.25 o
  -3  12   3        0.13       -4.29      8.21 o
  -2  12   3       16.13        4.26      8.67 o
  -1  12   3       10.65       22.33      9.26 o
   0  12   3        1.00        8.07      8.05 o
   1  12   3       10.47       11.13      8.82 o
   2  12   3       16.63       12.68      9.12 o
   3  12   3        0.09       -7.32      7.32 o
   0   0   4     1447.26     1418.91     14.90 o
   1   0   4      618.68      613.84      6.40 o
   2   0   4      424.57      428.20      5.74 o
   3   0   4       58.74       70.80      2.26 o
   4   0   4      130.86      122.84      3.65 o
   5   0   4      339.44      302.93      6.21 o
   6   0   4       11.26       10.76      3.93 o
   7   0   4        0.28       -1.64      2.91 o
   8   0   4      236.50      227.25     11.16 o
   9   0   4        0.13        1.93      3.91 o
  10   0   4        2.74        0.56      6.61 o
  11   0   4        0.03       -2.91      4.76 o
 -11   1   4       11.87       12.15      5.35 o
 -10   1   4       23.46       44.99      7.31 o
  -9   1   4       15.69       16.03      5.42 o
  -8   1   4       29.13       24.30      3.61 o
  -7   1   4      126.09      120.68      4.91 o
  -6   1   4      263.23      266.53      7.15 o
  -5   1   4      211.59      218.76      5.84 o
  -4   1   4     2215.45     2304.00     29.99 o
  -3   1   4     1501.09     1431.81     16.34 o
  -2   1   4    17735.72    17390.61    262.18 o
  -1   1   4     3844.65     3864.49     32.52 o
   0   1   4     2406.92     2380.41     21.55 o
   1   1   4     3911.94     3866.98     32.29 o
   2   1   4    17776.46    17322.79    181.09 o
   3   1   4     1459.44     1421.68     16.44 o
   4   1   4     2220.28     2353.81     30.20 o
   5   1   4      215.09      224.07      6.33 o
   6   1   4      260.41      265.71      9.30 o
   7   1   4      124.17      124.64      7.16 o
   8   1   4       27.39       23.11      5.39 o
   9   1   4       14.55        7.08      5.12 o
  10   1   4       22.55       31.23      5.32 o
  11   1   4       11.76       17.13      5.40 o
 -11   2   4       16.52        7.36      6.27 o
 -10   2   4       26.48       30.25      8.00 o
  -9   2   4      161.81      148.40      7.58 o
  -8   2   4       11.57       17.07      4.17 o
  -7   2   4       93.90       73.48      4.70 o
  -6   2   4      706.09      666.65     12.20 o
  -5   2   4      282.95      271.32      8.67 o
  -4   2   4      149.96      170.09      5.70 o
  -3   2   4      576.80      592.71      9.10 o
  -2   2   4     3960.53     3935.21     42.86 o
  -1   2   4     7810.67     7707.00     76.52 o
   0   2   4      329.18      354.55      4.26 o
   1   2   4     7825.29     7594.80     54.29 o
   2   2   4     3953.17     3850.65     35.76 o
   3   2   4      588.80      585.95      9.57 o
   4   2   4      150.31      161.28      5.13 o
   5   2   4      284.94      281.79      7.14 o
   6   2   4      706.24      666.78     15.60 o
   7   2   4       89.19       80.87      6.30 o
   8   2   4       11.33       11.06      5.11 o
   9   2   4      158.29      147.04      9.52 o
  10   2   4       26.45       36.91      6.93 o
  11   2   4       16.49       23.05      5.54 o
 -11   3   4       11.80        5.98      6.28 o
 -10   3   4       59.72       70.98      7.96 o
  -9   3   4        4.85        6.61      6.32 o
  -8   3   4      133.74      115.93      9.48 o
  -7   3   4      811.84      799.21     24.73 o
  -6   3   4      204.14      205.63      7.42 o
  -5   3   4      403.87      412.83      9.88 o
  -4   3   4      298.44      303.29      6.53 o
  -3   3   4      351.00      402.12     14.24 o
  -2   3   4     1163.63     1227.44     19.05 o
  -1   3   4     5203.37     5351.09     45.72 o
   0   3   4     2841.42     2982.93     23.54 o
   1   3   4     5196.13     5272.05     48.61 o
   2   3   4     1144.70     1191.38     12.59 o
   3   3   4      357.66      407.80      7.79 o
   4   3   4      310.86      302.09      6.99 o
   5   3   4      399.32      383.25     10.84 o
   6   3   4      204.38      208.92      8.62 o
   7   3   4      824.47      821.33     19.18 o
   8   3   4      136.54      135.08      8.46 o
   9   3   4        5.51        4.81      5.17 o
  10   3   4       60.10       69.08      8.11 o
  11   3   4       12.40       16.40      9.48 o
 -10   4   4       12.04       25.58      7.80 o
  -9   4   4        0.19       -4.06      5.68 o
  -8   4   4      130.80      127.32      7.54 o
  -7   4   4      118.15      113.03      8.21 o
  -6   4   4       56.85       58.25      4.75 o
  -5   4   4       55.05       57.27      6.14 o
  -4   4   4      474.08      494.16     10.84 o
  -3   4   4      579.00      599.00     13.79 o
  -2   4   4      713.24      686.60     18.68 o
  -1   4   4      123.90      121.09      2.78 o
   0   4   4     1085.18      991.37     10.52 o
   1   4   4      127.95      127.04      3.56 o
   2   4   4      717.99      698.14      8.33 o
   3   4   4      559.05      574.00      8.92 o
   4   4   4      488.33      508.19     12.21 o
   5   4   4       53.90       57.17     13.55 o
   6   4   4       55.85       54.43      5.49 o
   7   4   4      121.34      123.81      8.03 o
   8   4   4      137.05      138.06      9.78 o
   9   4   4        0.12       -1.95      4.80 o
  10   4   4       11.64       12.04      6.37 o
 -10   5   4       35.76       31.72      8.76 o
  -9   5   4       33.72       28.23      7.59 o
  -8   5   4        5.84        2.81      5.45 o
  -7   5   4      114.57      117.65      7.01 o
  -6   5   4      321.69      299.58      9.78 o
  -5   5   4      413.85      416.83     10.82 o
  -4   5   4       19.05       18.25      3.03 o
  -3   5   4        3.24        6.52      3.49 o
  -2   5   4      144.65      167.76      6.02 o
  -1   5   4       48.64       46.88      2.82 o
   0   5   4       30.56       34.03      1.58 o
   1   5   4       50.24       50.60      3.42 o
   2   5   4      134.90      155.35      4.04 o
   3   5   4        2.50        6.10      1.56 o
   4   5   4       17.83       15.97      2.80 o
   5   5   4      412.37      414.83     12.08 o
   6   5   4      320.28      307.61     10.97 o
   7   5   4      116.24      108.71      7.89 o
   8   5   4        5.59       16.22      5.50 o
   9   5   4       34.80       42.86      6.89 o
  10   5   4       35.06       37.53      7.18 o
  -9   6   4       77.29       79.03     10.31 o
  -8   6   4       32.71       39.27      7.80 o
  -7   6   4      144.91      153.80      9.00 o
  -6   6   4        0.10       -1.76      5.88 o
  -5   6   4      384.96      364.54     15.29 o
  -4   6   4       93.17       91.64      8.03 o
  -3   6   4       99.40       97.83      6.24 o
  -2   6   4      113.58      102.63      4.23 o
  -1   6   4      454.97      433.33      8.33 o
   0   6   4       11.57        7.44      1.65 o
   1   6   4      447.67      432.17      7.91 o
   2   6   4      114.19      104.84      6.22 o
   3   6   4      100.59      106.18      4.67 o
   4   6   4       91.51       86.08      3.64 o
   5   6   4      380.68      366.12     15.14 o
   6   6   4        0.23       -3.50      3.83 o
   7   6   4      145.12      168.39     10.67 o
   8   6   4       32.37       21.50      8.40 o
   9   6   4       75.97       98.70      9.01 o
  10   6   4       32.10       44.51     10.65 o
  -8   7   4       17.97       30.37      7.32 o
  -7   7   4        8.79        8.89      5.45 o
  -6   7   4       80.81       88.68      9.67 o
  -5   7   4       23.72       34.09      6.72 o
  -4   7   4      427.66      425.37     12.75 o
  -3   7   4      329.47      323.10     10.47 o
  -2   7   4       56.78       55.13      2.73 o
  -1   7   4      156.93      161.44      5.09 o
   0   7   4      290.81      309.99      6.78 o
   1   7   4      155.61      143.53      6.95 o
   2   7   4       55.90       58.96      5.07 o
   3   7   4      337.04      333.00     10.78 o
   4   7   4      422.47      449.16     15.79 o
   5   7   4       24.74       31.43      3.21 o
   6   7   4       80.83       81.68      5.89 o
   7   7   4        9.68        2.66      4.19 o
   8   7   4       17.84       17.26      5.94 o
   9   7   4        0.54        5.65      5.93 o
  -7   8   4       20.69       18.59      8.91 o
  -6   8   4       16.84       16.15      7.94 o
  -5   8   4        9.76       12.67      4.75 o
  -4   8   4       97.31      100.58      7.03 o
  -3   8   4       52.80       58.33      4.33 o
  -2   8   4      200.47      205.56      6.46 o
  -1   8   4       50.24       45.12      3.46 o
   0   8   4      230.48      205.67      5.50 o
   1   8   4       50.42       36.41      5.65 o
   2   8   4      200.85      199.73      8.92 o
   3   8   4       54.03       57.47      5.71 o
   4   8   4      102.35      101.98      7.54 o
   5   8   4        9.89        6.34      4.94 o
   6   8   4       17.19       20.01      5.75 o
   7   8   4       20.31       22.43      5.54 o
   8   8   4       20.12       26.63      5.59 o
  -7   9   4       22.74       25.95      9.81 o
  -6   9   4       34.35       41.13     10.33 o
  -5   9   4        7.68       16.99      8.12 o
  -4   9   4        8.38       11.93      4.74 o
  -3   9   4       50.10       53.37      4.39 o
  -2   9   4      525.05      505.09     14.12 o
  -1   9   4        0.30       -1.58      2.35 o
   0   9   4        0.03       -1.61      6.64 o
   1   9   4        0.15       -3.67      3.67 o
   2   9   4      527.26      518.17     14.99 o
   3   9   4       49.39       46.68      6.19 o
   4   9   4        8.73       14.48      5.18 o
   5   9   4        7.79        8.79      5.20 o
   6   9   4       32.91       41.33      7.01 o
   7   9   4       22.61       33.57     11.55 o
  -6  10   4        9.94        6.36      8.39 o
  -5  10   4       27.95       24.01      5.59 o
  -4  10   4       19.79       22.15      5.48 o
  -3  10   4       44.54       48.64      9.78 o
  -2  10   4       56.49       54.79      6.43 o
  -1  10   4       75.13       89.86      7.41 o
   0  10   4        0.11        0.92      4.38 o
   1  10   4       75.30       89.53      7.35 o
   2  10   4       58.42       58.65      6.74 o
   3  10   4       45.41       45.74      6.49 o
   4  10   4       19.71       12.85      6.50 o
   5  10   4       26.85       32.82      6.73 o
   6  10   4        9.80       13.54      8.92 o
  -5  11   4        5.09        8.28      8.18 o
  -4  11   4       20.54       33.98      9.97 o
  -3  11   4       24.11       29.48      8.87 o
  -2  11   4       26.67       39.17      9.56 o
  -1  11   4        1.92       -1.21      7.23 o
   0  11   4       14.37        9.42      8.12 o
   1  11   4        1.64       -1.18      7.30 o
   2  11   4       26.82       24.40      9.15 o
   3  11   4       22.74       29.94      9.39 o
   4  11   4       20.79       24.97      9.72 o
   5  11   4        4.65       10.08      8.34 o
  -3  12   4       31.26       78.53     11.99 o
  -2  12   4       12.77       21.12      9.35 o
  -1  12   4       15.27       22.82      9.69 o
   0  12   4        0.27        2.97      7.87 o
   1  12   4       15.68       21.69      9.53 o
   2  12   4       12.72        5.91      8.57 o
   3  12   4       31.21       37.63     11.13 o
   1   0   5        3.84        3.82      0.99 o
   2   0   5      233.30      207.17      3.51 o
   3   0   5     1624.57     1545.55     17.55 o
   4   0   5      130.08      115.30      3.48 o
   5   0   5      368.90      403.89      7.47 o
   6   0   5      359.78      356.71      8.58 o
   7   0   5       43.06       37.74      4.52 o
   8   0   5        3.37        3.68      3.67 o
   9   0   5      122.05      118.19      7.02 o
  10   0   5       21.15       27.89      6.48 o
  11   0   5       15.19       14.31      5.54 o
 -11   1   5        4.29        6.19      5.13 o
 -10   1   5       14.66        8.78      4.43 o
  -9   1   5       14.63       13.45      4.31 o
  -8   1   5      165.79      165.84      7.66 o
  -7   1   5      193.99      183.86      5.98 o
  -6   1   5      422.85      442.55      8.20 o
  -5   1   5      556.64      529.61      9.83 o
  -4   1   5       14.94       23.40      2.33 o
  -3   1   5     1860.88     1695.97     21.94 o
  -2   1   5      285.93      339.55      7.25 o
  -1   1   5     4081.26     4185.89     43.00 o
   0   1   5       24.41       31.03      0.73 o
   1   1   5     4041.52     4118.83     34.70 o
   2   1   5      307.09      351.91      5.12 o
   3   1   5     1829.23     1707.65     22.21 o
   4   1   5       17.38       30.92      2.90 o
   5   1   5      565.18      529.37     11.21 o
   6   1   5      419.93      414.98     12.01 o
   7   1   5      199.15      185.95      9.83 o
   8   1   5      169.95      151.70      8.89 o
   9   1   5       15.62       21.22      5.92 o
  10   1   5       15.27        8.65      4.70 o
  11   1   5        4.81        5.59      5.46 o
 -11   2   5        0.09       -5.51      5.51 o
 -10   2   5        3.68        6.01      5.33 o
  -9   2   5       44.99       47.98      5.47 o
  -8   2   5      325.97      324.59     12.41 o
  -7   2   5       80.69       82.03      4.90 o
  -6   2   5       41.28       35.99      3.34 o
  -5   2   5      383.45      403.95      7.16 o
  -4   2   5      958.40      936.52     11.94 o
  -3   2   5      435.83      453.03      7.33 o
  -2   2   5      511.85      520.53      7.67 o
  -1   2   5    14983.13    14984.03    168.98 o
   0   2   5     3567.66     3339.21     30.74 o
   1   2   5    14925.71    14611.11    104.26 o
   2   2   5      506.01      511.55      6.24 o
   3   2   5      429.37      437.69      8.68 o
   4   2   5      948.98      924.91     14.37 o
   5   2   5      382.26      403.25      9.41 o
   6   2   5       40.21       39.40      4.64 o
   7   2   5       82.19       81.75      6.61 o
   8   2   5      329.60      327.24     12.42 o
   9   2   5       44.76       40.06      7.12 o
  10   2   5        3.52        2.61      5.45 o
  11   2   5        0.15        1.37      5.14 o
 -10   3   5        6.88       18.56      5.79 o
  -9   3   5       18.86       20.20      7.20 o
  -8   3   5       37.73       34.61      8.59 o
  -7   3   5      625.12      607.18     14.67 o
  -6   3   5       98.77      110.86      5.69 o
  -5   3   5       50.06       58.97      3.93 o
  -4   3   5      262.47      262.25      6.89 o
  -3   3   5     1100.94     1078.92     17.80 o
  -2   3   5      458.68      481.09     12.84 o
  -1   3   5     1458.34     1433.71     13.27 o
   0   3   5      517.14      508.97      6.32 o
   1   3   5     1513.63     1481.54     13.31 o
   2   3   5      446.39      456.42      5.97 o
   3   3   5     1104.89     1084.72     15.85 o
   4   3   5      253.90      257.35      6.63 o
   5   3   5       50.78       53.67      4.99 o
   6   3   5       97.54       93.83      6.21 o
   7   3   5      630.81      637.21     16.66 o
   8   3   5       37.53       38.82      6.17 o
   9   3   5       18.65        7.40      5.23 o
  10   3   5        7.23        8.45      5.90 o
 -10   4   5       40.30       52.13      9.32 o
  -9   4   5       33.97       40.41      7.69 o
  -8   4   5       97.82       87.77      9.15 o
  -7   4   5       47.77       50.73      5.17 o
  -6   4   5      143.32      131.48      6.45 o
  -5   4   5       89.92       91.92      4.90 o
  -4   4   5       42.74       36.99      3.17 o
  -3   4   5       69.27       57.50      3.33 o
  -2   4   5      401.56      387.57      8.87 o
  -1   4   5     2471.05     2504.24     25.68 o
   0   4   5      634.62      687.97      7.89 o
   1   4   5     2449.32     2477.86     23.94 o
   2   4   5      402.48      405.24      5.69 o
   3   4   5       72.58       60.50      3.02 o
   4   4   5       42.21       42.19      3.30 o
   5   4   5       94.33      111.12      8.26 o
   6   4   5      147.34      143.85      7.71 o
   7   4   5       45.32       50.23      6.21 o
   8   4   5       97.15      104.32      7.98 o
   9   4   5       32.58       32.15      6.23 o
  10   4   5       40.65       43.34      9.71 o
 -10   5   5        0.35       12.68      7.46 o
  -9   5   5       38.57       35.32      7.85 o
  -8   5   5       41.94       43.16      7.30 o
  -7   5   5      181.51      173.99      7.94 o
  -6   5   5       17.45       19.81      3.89 o
  -5   5   5      109.37      127.51      6.13 o
  -4   5   5       89.58       89.67      4.65 o
  -3   5   5       85.55       85.97      6.82 o
  -2   5   5      103.35       92.25      3.86 o
  -1   5   5       10.57        9.83      1.92 o
   0   5   5      453.38      387.40      5.35 o
   1   5   5        7.72        9.00      1.65 o
   2   5   5      101.98      100.19      2.89 o
   3   5   5       87.82       87.78      2.95 o
   4   5   5       90.40       96.35      4.77 o
   5   5   5      109.48      117.82      6.92 o
   6   5   5       17.39       20.17      4.69 o
   7   5   5      181.79      178.38     11.51 o
   8   5   5       40.82       57.17      6.90 o
   9   5   5       39.14       53.32      7.77 o
  10   5   5        0.42        2.92      9.51 o
  -9   6   5        0.74        5.93      6.57 o
  -8   6   5       47.74       31.54      7.11 o
  -7   6   5       11.51       10.62      5.49 o
  -6   6   5        3.61        0.37      3.52 o
  -5   6   5      348.85      320.85     14.62 o
  -4   6   5      358.30      350.29     14.53 o
  -3   6   5      138.69      119.26      6.14 o
  -2   6   5       39.60       33.79      4.38 o
  -1   6   5      680.37      672.01     12.29 o
   0   6   5      382.71      406.84      6.19 o
   1   6   5      680.53      676.63     11.01 o
   2   6   5       39.98       37.77      4.02 o
   3   6   5      141.69      133.34      4.04 o
   4   6   5      369.63      374.34      7.17 o
   5   6   5      344.14      324.58      9.18 o
   6   6   5        3.77        3.80      5.06 o
   7   6   5       12.57       16.54      5.27 o
   8   6   5       48.11       56.67      8.20 o
   9   6   5        0.85        6.92      8.10 o
  -8   7   5       11.58       14.34      6.38 o
  -7   7   5       71.25       68.34      8.10 o
  -6   7   5       60.59       69.68      8.85 o
  -5   7   5      406.61      382.51     25.26 o
  -4   7   5      194.57      201.71     10.54 o
  -3   7   5      227.70      226.12      6.89 o
  -2   7   5      340.52      352.51      8.10 o
  -1   7   5       17.32       13.28      2.46 o
   0   7   5      569.09      557.29      9.99 o
   1   7   5       16.69       13.06      2.21 o
   2   7   5      341.33      355.24     16.92 o
   3   7   5      227.58      220.89      9.71 o
   4   7   5      197.26      203.69      6.43 o
   5   7   5      402.78      391.78      8.03 o
   6   7   5       59.77       61.84      4.10 o
   7   7   5       72.11       75.07      6.06 o
   8   7   5       11.56       14.35      6.08 o
   9   7   5       11.65       12.20      9.13 o
  -7   8   5       12.18       -1.10      7.68 o
  -6   8   5        3.87       -0.34      6.89 o
  -5   8   5        0.71        4.08      4.46 o
  -4   8   5       12.24        5.34      3.26 o
  -3   8   5      127.95      120.68     10.03 o
  -2   8   5       17.26       20.79      3.30 o
  -1   8   5      118.55      114.64      4.88 o
   0   8   5       59.31       54.39      3.44 o
   1   8   5      122.32      125.54      7.26 o
   2   8   5       16.84       26.69      5.43 o
   3   8   5      127.97      124.36      7.59 o
   4   8   5       12.31        4.42      8.43 o
   5   8   5        0.41       -0.64      7.94 o
   6   8   5        3.63        6.99      5.82 o
   7   8   5       12.70       15.37      4.76 o
   8   8   5        3.43       -2.12      7.64 o
  -7   9   5        7.14        6.86      8.67 o
  -6   9   5       40.03       52.36     10.35 o
  -5   9   5       59.20       58.14      6.39 o
  -4   9   5       45.32       39.76     12.01 o
  -3   9   5       89.73       90.09      5.90 o
  -2   9   5        7.33        7.64      3.22 o
  -1   9   5      173.23      169.98      7.86 o
   0   9   5        2.33        3.70      4.08 o
   1   9   5      176.66      168.25      8.64 o
   2   9   5        6.42       17.51      4.91 o
   3   9   5       86.51       91.81      7.24 o
   4   9   5       45.02       49.88      8.25 o
   5   9   5       60.09       57.36      7.08 o
   6   9   5       40.56       57.03      9.41 o
   7   9   5        6.51        0.20      8.83 o
  -6  10   5        2.61        6.59      5.42 o
  -5  10   5       26.89       33.45      9.66 o
  -4  10   5       73.69       79.08     10.46 o
  -3  10   5       59.47       53.33      5.68 o
  -2  10   5        0.46       -0.90      4.44 o
  -1  10   5       38.42       46.08      6.20 o
   0  10   5      292.73      319.82     12.33 o
   1  10   5       39.17       35.17      5.86 o
   2  10   5        0.48       -1.53      4.63 o
   3  10   5       58.49       65.13      7.12 o
   4  10   5       73.99       79.35     13.56 o
   5  10   5       27.53       34.43     10.19 o
   6  10   5        2.58       -2.44      8.26 o
  -5  11   5        4.88       -2.46      8.37 o
  -4  11   5       16.74       24.81     10.01 o
  -3  11   5       28.09       29.78      9.35 o
  -2  11   5        0.15       -6.64      6.64 o
  -1  11   5        1.23       -1.48      7.53 o
   0  11   5        0.95       -6.91      6.91 o
   1  11   5        1.41        4.97      7.73 o
   2  11   5        0.24        0.00      7.28 o
   3  11   5       27.98       15.76      8.48 o
   4  11   5       16.53       45.38     10.12 o
   5  11   5        5.24        9.69      9.46 o
  -3  12   5        1.31        7.59      8.94 o
  -2  12   5        0.04       -0.36      8.46 o
  -1  12   5        7.57        6.54      8.07 o
   0  12   5        0.02       -0.62      7.16 o
   1  12   5        7.99       10.12      8.76 o
   2  12   5        0.07        9.78      8.94 o
   3  12   5        1.43       -4.36      8.92 o
   0   0   6     6369.12     6264.28     89.79 o
   1   0   6      484.92      509.53      5.66 o
   2   0   6     1651.63     1691.33     16.50 o
   3   0   6      255.27      237.11      5.14 o
   4   0   6        2.41       -1.65      1.65 o
   5   0   6      341.14      336.18      7.74 o
   6   0   6       68.50       82.17      5.85 o
   7   0   6       36.27       46.63      6.82 o
   8   0   6      231.22      248.63     11.25 o
   9   0   6       11.64       13.32      4.38 o
  10   0   6        0.01        0.64      4.22 o
  11   0   6        0.24       -1.57      4.73 o
 -11   1   6        6.43       11.37      5.46 o
 -10   1   6       10.34       18.48      5.48 o
  -9   1   6       24.06       27.66      4.73 o
  -8   1   6      174.23      185.21      6.41 o
  -7   1   6      145.24      135.24      5.10 o
  -6   1   6      305.65      292.62      6.58 o
  -5   1   6      146.68      123.27      4.08 o
  -4   1   6      690.37      702.86      9.77 o
  -3   1   6      704.58      785.19     14.00 o
  -2   1   6     1115.39     1102.01     12.64 o
  -1   1   6     4217.96     4030.90     37.01 o
   0   1   6     2525.09     2650.43     27.31 o
   1   1   6     4218.57     4052.09     31.66 o
   2   1   6     1087.10     1064.69     11.11 o
   3   1   6      697.37      760.78     11.56 o
   4   1   6      704.66      705.89     11.56 o
   5   1   6      145.66      127.96      5.06 o
   6   1   6      301.85      283.85     11.66 o
   7   1   6      141.41      133.86      7.91 o
   8   1   6      169.57      177.88      9.69 o
   9   1   6       24.11       23.57      6.08 o
  10   1   6       10.52       14.97      4.95 o
  11   1   6        5.98        9.37      6.52 o
 -11   2   6       28.30       32.60     11.27 o
 -10   2   6       16.97       13.63      5.06 o
  -9   2   6      136.77      140.94      7.41 o
  -8   2   6       14.37       15.18      5.60 o
  -7   2   6      145.14      155.68      6.74 o
  -6   2   6      502.15      483.87     10.61 o
  -5   2   6      505.03      543.18      8.46 o
  -4   2   6     1084.28     1122.12     13.71 o
  -3   2   6      467.70      475.36      9.17 o
  -2   2   6     4118.09     4299.30     44.06 o
  -1   2   6     6277.70     6303.18     57.33 o
   0   2   6     7686.49     7739.48     64.18 o
   1   2   6     6190.58     6245.44     51.85 o
   2   2   6     4095.80     4228.53     39.38 o
   3   2   6      457.04      461.31      8.42 o
   4   2   6     1087.97     1111.99     19.15 o
   5   2   6      497.20      512.42     10.24 o
   6   2   6      505.96      484.21     13.18 o
   7   2   6      140.89      139.40      8.15 o
   8   2   6       14.03       10.22      5.25 o
   9   2   6      137.53      118.93      9.14 o
  10   2   6       16.91        7.00      5.90 o
  11   2   6       28.18       24.91      6.16 o
 -10   3   6       56.57       69.63     20.39 o
  -9   3   6        1.79        4.15      4.53 o
  -8   3   6      211.26      196.24     11.68 o
  -7   3   6      222.55      241.29      7.56 o
  -6   3   6      311.56      294.08      7.46 o
  -5   3   6       52.67       53.44      3.42 o
  -4   3   6      508.20      525.94     10.60 o
  -3   3   6     2731.99     2734.33     40.73 o
  -2   3   6       95.79       76.57      5.45 o
  -1   3   6     2038.37     2097.06     22.34 o
   0   3   6      129.08      124.28      2.79 o
   1   3   6     1991.26     2031.86     16.81 o
   2   3   6       98.40       88.35      2.21 o
   3   3   6     2778.37     2761.60     30.07 o
   4   3   6      519.25      528.87     15.87 o
   5   3   6       52.94       54.45      3.82 o
   6   3   6      312.06      295.07     10.30 o
   7   3   6      226.47      238.29     10.27 o
   8   3   6      213.48      199.56      9.96 o
   9   3   6        1.73       -2.51      4.74 o
  10   3   6       56.89       49.08      7.84 o
 -10   4   6        6.55        7.08      6.76 o
  -9   4   6       23.43       20.04      6.82 o
  -8   4   6       44.00       41.18      7.11 o
  -7   4   6      167.80      152.79      7.32 o
  -6   4   6      239.07      225.64      8.01 o
  -5   4   6      219.90      203.06      6.74 o
  -4   4   6       70.69       75.01      3.99 o
  -3   4   6     1887.79     1806.50     41.55 o
  -2   4   6       64.39       68.76      3.79 o
  -1   4   6       27.86       34.81      1.93 o
   0   4   6      327.39      394.65      6.10 o
   1   4   6       26.88       32.95      1.59 o
   2   4   6       60.06       59.93      3.14 o
   3   4   6     1903.18     1833.74     19.03 o
   4   4   6       75.80       78.66      4.13 o
   5   4   6      213.36      201.27     10.75 o
   6   4   6      240.96      243.04      9.89 o
   7   4   6      170.96      173.54      9.29 o
   8   4   6       46.58       51.90      6.84 o
   9   4   6       24.27       20.26      5.93 o
  10   4   6        6.24       17.24     16.19 o
  -9   5   6        3.39        7.53      6.18 o
  -8   5   6       35.74       40.50      7.46 o
  -7   5   6      177.17      189.68      8.17 o
  -6   5   6      268.81      251.38      9.49 o
  -5   5   6      354.47      361.66      9.57 o
  -4   5   6      146.25      138.57      8.48 o
  -3   5   6      632.51      694.34     19.59 o
  -2   5   6      255.48      250.42      6.07 o
  -1   5   6      348.13      359.17      6.23 o
   0   5   6       95.32       87.32      2.47 o
   1   5   6      337.56      344.58      6.02 o
   2   5   6      246.97      254.49      4.85 o
   3   5   6      636.96      674.83      8.90 o
   4   5   6      140.67      129.27      4.73 o
   5   5   6      347.64      346.28     11.21 o
   6   5   6      265.45      263.66     21.37 o
   7   5   6      181.40      186.65      9.50 o
   8   5   6       36.53       40.34      6.65 o
   9   5   6        3.80        7.43      5.72 o
  10   5   6       28.16       44.03      7.90 o
  -8   6   6        5.47        3.74      5.41 o
  -7   6   6       69.05       69.30      7.61 o
  -6   6   6        3.17        0.18      3.37 o
  -5   6   6       18.62       16.33      5.88 o
  -4   6   6       23.46       22.25      5.31 o
  -3   6   6      426.65      411.25      8.85 o
  -2   6   6      501.44      480.56     10.48 o
  -1   6   6       91.54       87.28      3.81 o
   0   6   6        5.95        9.21      1.57 o
   1   6   6       89.79       92.88      3.75 o
   2   6   6      506.83      480.86     12.11 o
   3   6   6      429.25      412.41      8.85 o
   4   6   6       23.81       22.29      2.53 o
   5   6   6       17.27       19.16      2.87 o
   6   6   6        2.38       -3.10      4.00 o
   7   6   6       68.94       65.43      7.97 o
   8   6   6        5.28        5.95      5.94 o
   9   6   6       33.03       38.62     17.19 o
  -5   7   6      187.72      167.58      8.74 o
  -4   7   6      303.19      309.89     13.71 o
  -3   7   6       72.14       66.61      4.27 o
  -2   7   6       90.97       93.06      4.48 o
  -1   7   6      157.25      157.22      8.48 o
   0   7   6       55.80       64.98      2.54 o
   1   7   6      156.32      159.97      5.02 o
   2   7   6       90.57       98.08      6.04 o
   3   7   6       72.39       66.22      5.64 o
   4   7   6      299.11      301.90      7.15 o
   5   7   6      193.23      180.34      5.58 o
   6   7   6       32.04       30.70      4.94 o
   7   7   6        2.31       -2.52      3.92 o
   8   7   6       30.52       34.53      5.62 o
   9   7   6        6.76        8.27      8.99 o
  -7   8   6       18.23       18.01      8.44 o
  -6   8   6        0.69       -6.43      6.52 o
  -5   8   6      156.30      140.42     12.72 o
  -4   8   6       30.44       39.43      4.69 o
  -3   8   6      112.21      118.63     10.39 o
  -2   8   6      179.37      194.43      6.56 o
  -1   8   6      451.61      450.37      9.60 o
   0   8   6      351.98      327.79      7.72 o
   1   8   6      456.09      456.64     13.03 o
   2   8   6      180.59      213.67      9.08 o
   3   8   6      114.09      128.83      8.83 o
   4   8   6       31.29       37.24      5.60 o
   5   8   6      156.54      155.65     13.41 o
   6   8   6        0.74       -4.60      4.60 o
   7   8   6       17.54       10.62      6.77 o
   8   8   6        5.29       10.57      6.29 o
  -7   9   6        3.17       12.20      8.51 o
  -6   9   6       17.43       20.11      9.72 o
  -5   9   6       19.22       20.52      7.23 o
  -4   9   6       78.72       71.46      6.25 o
  -3   9   6       57.71       55.59      4.61 o
  -2   9   6      351.33      335.65      9.86 o
  -1   9   6        1.31        1.15      2.82 o
   0   9   6       69.47       61.54      3.80 o
   1   9   6        1.37        3.40      4.80 o
   2   9   6      352.59      340.28     12.05 o
   3   9   6       59.81       80.50      6.77 o
   4   9   6       80.07       66.89      6.95 o
   5   9   6       20.04       30.36      8.41 o
   6   9   6       17.21        9.80      8.87 o
   7   9   6        3.10       -8.39      8.39 o
  -6  10   6        5.29        3.93      5.46 o
  -5  10   6       30.05       43.65      6.40 o
  -4  10   6        5.93       -0.21      4.35 o
  -3  10   6       19.80       14.53      4.62 o
  -2  10   6       26.63       13.71      7.30 o
  -1  10   6      105.54      103.11     11.86 o
   0  10   6        2.80       11.39      4.99 o
   1  10   6      103.77      105.11      7.73 o
   2  10   6       26.21       20.36      7.49 o
   3  10   6       19.65       19.35      5.39 o
   4  10   6        5.67       15.85      8.25 o
   5  10   6       28.95       37.79     10.26 o
   6  10   6        4.95       -0.27      9.03 o
  -5  11   6        1.57       -7.02      7.34 o
  -4  11   6       20.58       26.93      9.94 o
  -3  11   6        8.56       19.08      9.03 o
  -2  11   6       10.33       -1.23      7.52 o
  -1  11   6        9.65       11.03      7.61 o
   0  11   6       39.22       53.90     10.24 o
   1  11   6       10.26        6.54      7.98 o
   2  11   6       10.77       15.62      8.30 o
   3  11   6        9.24       13.86      7.98 o
   4  11   6       20.47       21.69      9.39 o
   5  11   6        1.39        2.78      9.26 o
  -3  12   6       39.41       31.94     10.70 o
  -2  12   6        1.58        1.05      7.84 o
  -1  12   6        1.93        2.44      8.03 o
   0  12   6        1.58       -2.80      7.25 o
   1  12   6        1.98        7.50      8.42 o
   2  12   6        1.55        7.36      8.98 o
   3  12   6       38.75       33.38     10.67 o
   1   0   7     4699.37     4705.47     48.01 o
   2   0   7        4.14        2.36      0.97 o
   3   0   7      119.77      111.17      3.52 o
   4   0   7        1.80        2.07      1.74 o
   5   0   7      300.87      319.56      7.72 o
   6   0   7      478.10      457.58     13.47 o
   7   0   7        9.21        9.24      4.24 o
   8   0   7       12.10        6.21      4.98 o
   9   0   7       13.37       11.18      4.38 o
  10   0   7       23.77       21.98      5.27 o
  11   0   7       13.26       13.22      5.58 o
 -11   1   7       39.97       49.79      6.58 o
 -10   1   7       18.15       18.91      6.34 o
  -9   1   7       44.86       53.08      5.61 o
  -8   1   7      216.42      231.97      8.45 o
  -7   1   7      195.65      200.54      6.05 o
  -6   1   7      249.36      249.34      8.71 o
  -5   1   7      262.89      247.99      6.37 o
  -4   1   7       98.15      104.08      4.10 o
  -3   1   7       12.07       13.16      2.58 o
  -2   1   7      143.10      141.11      3.08 o
  -1   1   7     6356.71     6406.54     52.88 o
   0   1   7     1608.36     1669.57     17.93 o
   1   1   7     6379.17     6342.57     53.83 o
   2   1   7      139.65      134.88      2.60 o
   3   1   7        9.82        9.16      1.72 o
   4   1   7       91.24       89.75      3.86 o
   5   1   7      264.13      246.66      6.67 o
   6   1   7      250.17      256.59      9.51 o
   7   1   7      201.23      213.27      9.75 o
   8   1   7      221.76      229.07     22.99 o
   9   1   7       44.65       42.79     10.42 o
  10   1   7       18.40       20.40      6.42 o
  11   1   7       41.20       34.15      6.19 o
 -11   2   7        1.52       -1.40      5.69 o
 -10   2   7       14.30       12.43      7.00 o
  -9   2   7        9.35        7.31      4.08 o
  -8   2   7      160.62      159.32      7.05 o
  -7   2   7      145.30      136.73      5.25 o
  -6   2   7       23.64       28.14      3.12 o
  -5   2   7      367.66      351.34      6.40 o
  -4   2   7      122.13      113.99      3.57 o
  -3   2   7     2212.52     2251.48     34.10 o
  -2   2   7     1815.71     1829.64     23.28 o
  -1   2   7     1069.54     1106.34     12.52 o
   0   2   7      277.67      269.34      4.14 o
   1   2   7     1046.24     1078.01      9.34 o
   2   2   7     1836.07     1840.61     16.49 o
   3   2   7     2238.82     2264.50     25.08 o
   4   2   7      110.90      103.17      6.44 o
   5   2   7      367.28      347.36      8.17 o
   6   2   7       23.77       26.80      4.39 o
   7   2   7      146.47      141.17     12.26 o
   8   2   7      162.13      164.62     12.08 o
   9   2   7       10.03        8.95      5.53 o
  10   2   7       14.78       15.43      6.64 o
  11   2   7        1.19        9.97      9.08 o
 -10   3   7        5.20       10.66      5.72 o
  -9   3   7       36.04       48.29     12.70 o
  -8   3   7       39.46       22.80      6.31 o
  -7   3   7      288.32      281.43      7.92 o
  -6   3   7      118.46      124.15      5.85 o
  -5   3   7      250.96      246.86     10.37 o
  -4   3   7       42.70       34.29      3.39 o
  -3   3   7     3983.29     4040.44     79.28 o
  -2   3   7      610.03      583.90     17.08 o
  -1   3   7      145.16      132.70      3.02 o
   0   3   7      332.07      339.40      4.54 o
   1   3   7      146.56      140.52      2.96 o
   2   3   7      601.68      594.67      6.39 o
   3   3   7     3935.84     3936.33     42.00 o
   4   3   7       42.57       36.84      3.06 o
   5   3   7      243.88      242.75      7.04 o
   6   3   7      117.58      127.61     14.04 o
   7   3   7      292.89      287.23     11.15 o
   8   3   7       37.63       41.63      6.29 o
   9   3   7       36.89       39.46      8.13 o
  10   3   7        5.45        6.32      6.35 o
 -10   4   7       91.68       90.03     13.30 o
  -9   4   7       41.40       44.44      8.19 o
  -8   4   7      147.09      156.45     10.74 o
  -7   4   7       68.03       78.62      8.41 o
  -6   4   7      433.91      424.87     10.79 o
  -5   4   7      225.54      214.41      6.75 o
  -4   4   7      151.04      145.74      5.08 o
  -3   4   7      480.88      476.80     10.56 o
  -2   4   7      850.81      845.08     15.93 o
  -1   4   7     1054.54     1060.29     15.20 o
   0   4   7      834.99      868.53     10.97 o
   1   4   7     1054.80     1049.51     11.35 o
   2   4   7      876.45      920.69     10.45 o
   3   4   7      471.23      461.18      6.79 o
   4   4   7      152.04      155.92      6.32 o
   5   4   7      231.43      215.59      8.77 o
   6   4   7      435.47      422.93     13.61 o
   7   4   7       67.14       73.85      6.76 o
   8   4   7      146.33      146.47      9.29 o
   9   4   7       41.56       43.94      7.21 o
  10   4   7       92.10      103.22      9.78 o
  -8   5   7       17.49       24.22      6.20 o
  -7   5   7       29.00       29.48      5.98 o
  -6   5   7        9.91       19.52      6.86 o
  -5   5   7      113.40      104.84      6.11 o
  -4   5   7       99.67       99.58      7.71 o
  -3   5   7      337.98      331.31      8.94 o
  -2   5   7      353.28      337.34      7.23 o
  -1   5   7      134.35      122.32      3.05 o
   0   5   7      228.81      240.70      4.84 o
   1   5   7      132.16      127.84      2.93 o
   2   5   7      345.99      353.78      6.03 o
   3   5   7      338.70      333.20      5.73 o
   4   5   7       99.26      103.43      3.52 o
   5   5   7      118.44      114.71      5.29 o
   6   5   7        9.52       18.58      4.99 o
   7   5   7       27.81       32.37      5.59 o
   8   5   7       17.18       19.84     10.67 o
   9   5   7       49.18       59.36      7.75 o
  10   5   7        5.26       10.11      6.60 o
  -7   6   7        1.00        1.02      4.67 o
  -6   6   7       30.01       33.54      5.41 o
  -5   6   7       98.65      105.99      8.67 o
  -4   6   7       88.33       88.75      7.41 o
  -3   6   7       64.71       81.55      4.22 o
  -2   6   7      210.79      207.68      7.51 o
  -1   6   7      272.75      292.93      6.77 o
   0   6   7      557.02      638.73      9.60 o
   1   6   7      279.11      284.51      5.83 o
   2   6   7      211.46      228.34      6.78 o
   3   6   7       64.45       77.01      3.50 o
   4   6   7       92.08       78.60      5.41 o
   5   6   7       96.60       99.85      6.13 o
   6   6   7       30.74       30.29      3.54 o
   7   6   7        0.63        2.51      4.83 o
   8   6   7        7.22       11.08      5.51 o
   9   6   7       11.31       18.57      6.26 o
  -5   7   7       34.54       33.11      6.91 o
  -4   7   7       26.69       38.95      5.65 o
  -3   7   7       92.74       89.30      4.68 o
  -2   7   7      299.19      280.09      7.46 o
  -1   7   7      349.72      349.45     12.97 o
   0   7   7      732.24      750.11     10.28 o
   1   7   7      349.96      353.03      7.79 o
   2   7   7      301.31      288.79      9.76 o
   3   7   7       94.40       98.22      8.82 o
   4   7   7       26.42       32.83      7.31 o
   5   7   7       33.03       36.28      3.29 o
   6   7   7       12.56       16.74      3.13 o
   7   7   7       26.10       26.99      5.03 o
   8   7   7        4.90       20.34      6.52 o
   9   7   7        7.62        9.68      6.62 o
  -7   8   7       12.21        0.82      7.89 o
  -6   8   7       50.25       66.27     10.15 o
  -5   8   7       26.68       21.41      5.04 o
  -4   8   7        7.89        4.10      4.11 o
  -3   8   7      215.54      212.04      7.13 o
  -2   8   7      216.57      202.16      6.65 o
  -1   8   7       33.79       47.62      6.54 o
   0   8   7        2.57        4.15      2.60 o
   1   8   7       31.20       45.89      3.52 o
   2   8   7      215.72      187.27      8.71 o
   3   8   7      216.72      203.18     13.59 o
   4   8   7        8.02        3.87      5.65 o
   5   8   7       25.04       37.21      5.99 o
   6   8   7       50.59       55.70      6.98 o
   7   8   7       12.53        7.54     11.67 o
   8   8   7        0.92       -1.26      5.51 o
  -7   9   7        7.33        2.36      5.20 o
  -6   9   7       17.53       19.55      5.54 o
  -5   9   7       55.51       45.98      6.27 o
  -4   9   7        6.86        7.32      4.47 o
  -3   9   7       86.55       85.69      8.75 o
  -2   9   7       14.55       17.42      6.33 o
  -1   9   7      301.48      288.68      8.90 o
   0   9   7       14.92       13.26      3.03 o
   1   9   7      301.52      292.05     24.78 o
   2   9   7       15.31       21.27      5.03 o
   3   9   7       87.83       91.56     10.19 o
   4   9   7        6.24       10.66      5.04 o
   5   9   7       57.24       65.15     10.33 o
   6   9   7       17.71       20.06      9.15 o
   7   9   7        6.97        5.52      9.32 o
  -6  10   7       13.66       16.59      5.86 o
  -5  10   7       18.38       12.31      6.89 o
  -4  10   7       77.76       68.44      6.66 o
  -3  10   7       34.10       39.01      5.31 o
  -2  10   7        3.55       -1.89      6.93 o
  -1  10   7        2.64        2.24      6.23 o
   0  10   7       64.91       53.33      9.19 o
   1  10   7        3.06        7.68      7.62 o
   2  10   7        3.48        2.85      7.28 o
   3  10   7       33.96       43.90      9.56 o
   4  10   7       76.91       68.39     10.70 o
   5  10   7       19.02       19.29      9.49 o
   6  10   7       13.58       20.52      9.85 o
  -5  11   7       18.69       23.49     10.54 o
  -4  11   7       22.55       21.96      9.49 o
  -3  11   7        6.93       10.13      7.77 o
  -2  11   7        0.89        0.14      6.68 o
  -1  11   7       13.65        0.82      7.48 o
   0  11   7       18.38       17.05      8.14 o
   1  11   7       13.63       13.96      8.53 o
   2  11   7        1.14        6.52      8.14 o
   3  11   7        6.80        7.89      8.51 o
   4  11   7       22.55       42.14     10.29 o
   5  11   7       18.81       11.70      9.48 o
  -3  12   7        2.52        5.54      8.89 o
  -2  12   7        1.03       13.95      9.40 o
  -1  12   7       12.72        2.83      8.98 o
   0  12   7        0.36       -5.68      7.68 o
   1  12   7       13.02       22.82      9.12 o
   2  12   7        0.79        6.93      8.12 o
   3  12   7        2.58       -2.90      8.42 o
   0   0   8     3345.75     3530.91     51.17 o
   1   0   8      865.54      779.72      9.47 o
   2   0   8       52.71       41.58      2.44 o
   3   0   8      221.50      215.37      7.37 o
   4   0   8       20.99       22.22      2.63 o
   5   0   8      467.47      438.79      9.16 o
   6   0   8       62.71       66.87      4.44 o
   7   0   8      297.97      303.21     25.98 o
   8   0   8        0.57       -0.87      4.48 o
   9   0   8       12.32        7.49      4.20 o
  10   0   8        7.09       -1.44      5.66 o
  11   0   8       11.41       10.72      7.31 o
 -11   1   8       10.28       16.44      5.85 o
 -10   1   8       27.77       40.77      8.43 o
  -9   1   8       12.83       14.88      4.46 o
  -8   1   8      167.39      185.11      7.63 o
  -7   1   8      111.33      126.96      9.24 o
  -6   1   8      433.63      413.02     12.43 o
  -5   1   8      240.50      258.99     10.98 o
  -4   1   8      388.42      387.72      7.79 o
  -3   1   8      826.94      821.22     12.63 o
  -2   1   8      106.84      115.80      2.82 o
  -1   1   8      168.51      154.57      4.64 o
   0   1   8     4473.37     4439.63     45.08 o
   1   1   8      163.40      154.00      7.82 o
   2   1   8       97.43       98.71      2.37 o
   3   1   8      815.17      802.58     10.57 o
   4   1   8      386.25      372.50     10.91 o
   5   1   8      242.85      263.15      6.89 o
   6   1   8      430.15      432.00      9.91 o
   7   1   8      109.58      121.09      7.85 o
   8   1   8      164.20      179.25      9.92 o
   9   1   8       12.78        6.84      5.15 o
  10   1   8       28.43       34.90      7.51 o
  11   1   8       10.20       14.25      7.17 o
 -10   2   8       24.11       26.35      5.35 o
  -9   2   8       19.21       21.57      4.70 o
  -8   2   8       29.47       26.61      4.29 o
  -7   2   8      105.49       99.81      4.58 o
  -6   2   8      188.53      168.21      5.23 o
  -5   2   8      137.28      136.49      3.88 o
  -4   2   8       15.76       21.16      2.14 o
  -3   2   8      278.46      302.81      4.72 o
  -2   2   8     1130.73     1148.35     19.99 o
  -1   2   8     3464.34     3518.17     36.30 o
   0   2   8       43.16       48.17      1.68 o
   1   2   8     3440.57     3454.76     27.33 o
   2   2   8     1178.09     1190.20     13.90 o
   3   2   8      268.99      281.05      5.36 o
   4   2   8       16.91       20.88      4.64 o
   5   2   8      137.60      136.92      5.29 o
   6   2   8      195.77      178.43      8.08 o
   7   2   8      103.83      102.30      7.32 o
   8   2   8       29.07       27.84      5.89 o
   9   2   8       20.50       12.42      9.24 o
  10   2   8       24.52       25.81      6.83 o
 -10   3   8        9.38       10.78      5.74 o
  -9   3   8       24.89       25.44      9.24 o
  -8   3   8      155.32      160.05      7.85 o
  -7   3   8       83.66       87.27      4.84 o
  -6   3   8      110.46      125.90      5.53 o
  -5   3   8      561.09      559.86      8.69 o
  -4   3   8      709.47      729.05     13.60 o
  -3   3   8      190.51      237.85      4.29 o
  -2   3   8     1008.91     1060.45     17.93 o
  -1   3   8      545.02      545.33      7.22 o
   0   3   8     6826.73     6896.88     57.28 o
   1   3   8      544.01      529.85      6.69 o
   2   3   8     1030.48     1070.17     11.65 o
   3   3   8      197.91      239.63      4.50 o
   4   3   8      704.11      711.03     10.56 o
   5   3   8      560.25      547.11     11.01 o
   6   3   8      110.10      133.14     10.17 o
   7   3   8       83.79       77.53      7.13 o
   8   3   8      156.73      182.87     10.25 o
   9   3   8       25.09       17.63      6.19 o
  10   3   8        9.53       14.19      6.71 o
 -10   4   8        8.88       32.02     10.86 o
  -9   4   8       33.80       38.12      7.55 o
  -8   4   8       58.11       69.43      8.30 o
  -7   4   8      236.15      238.88     11.52 o
  -6   4   8      146.60      157.69     17.89 o
  -5   4   8      182.86      181.34      6.04 o
  -4   4   8       31.11       39.26      4.20 o
  -3   4   8      476.31      447.20     16.03 o
  -2   4   8      793.08      752.16     21.27 o
  -1   4   8      256.24      280.92      6.09 o
   0   4   8      177.60      170.18      4.55 o
   1   4   8      246.15      271.09      4.35 o
   2   4   8      793.17      760.50      8.07 o
   3   4   8      477.01      467.25      7.62 o
   4   4   8       28.46       31.39      2.31 o
   5   4   8      181.39      175.28      5.28 o
   6   4   8      148.47      149.67      8.25 o
   7   4   8      234.18      223.86     13.79 o
   8   4   8       58.29       76.55      7.67 o
   9   4   8       33.76       23.41      9.23 o
  10   4   8        8.97       16.82      7.92 o
 -10   5   8       11.88       19.89      9.49 o
  -8   5   8       55.30       67.04      7.89 o
  -7   5   8      132.16      135.01      8.83 o
  -6   5   8       67.83       70.24      4.90 o
  -5   5   8      386.66      359.16      9.42 o
  -4   5   8       83.70       81.75      4.96 o
  -3   5   8      184.05      200.07      6.83 o
  -2   5   8      370.04      375.40      7.69 o
  -1   5   8      368.88      325.58      5.97 o
   0   5   8      181.30      174.84      4.24 o
   1   5   8      366.09      316.14      5.01 o
   2   5   8      366.03      381.58      6.48 o
   3   5   8      181.09      192.38      4.33 o
   4   5   8       79.18       77.46      3.19 o
   5   5   8      376.77      374.72      7.84 o
   6   5   8       64.99       72.42      5.11 o
   7   5   8      135.81      136.35      8.56 o
   8   5   8       55.08       52.26      7.06 o
   9   5   8       19.50       28.04      7.21 o
  10   5   8       11.41        8.77      6.46 o
  -7   6   8       72.31       69.73      6.93 o
  -5   6   8       48.72       47.64      6.55 o
  -4   6   8      283.27      290.02     16.30 o
  -3   6   8      250.99      254.73      8.30 o
  -2   6   8      247.96      244.00      6.85 o
  -1   6   8      258.10      246.91      5.53 o
   0   6   8       70.72       71.62      3.37 o
   1   6   8      259.01      242.66      5.51 o
   2   6   8      243.43      245.75      5.17 o
   3   6   8      252.24      246.73      6.08 o
   4   6   8      286.87      295.43      6.62 o
   5   6   8       47.15       52.31      5.24 o
   6   6   8       58.00       64.95      4.27 o
   7   6   8       72.68       73.38      6.28 o
   8   6   8       16.81       24.68      4.81 o
   9   6   8        3.72        8.05      4.67 o
  -5   7   8       28.42       25.26      5.09 o
  -4   7   8      163.07      141.51      6.60 o
  -3   7   8       99.86       92.11      6.26 o
  -2   7   8       31.56       21.81      3.11 o
  -1   7   8      239.74      246.97      6.81 o
   0   7   8      146.08      149.34      5.30 o
   1   7   8      239.94      253.22      6.61 o
   2   7   8       30.35       27.44      4.25 o
   3   7   8      100.24       97.54      3.78 o
   4   7   8      162.19      144.92      5.19 o
   5   7   8       29.88       27.93      3.12 o
   6   7   8        4.23        6.64      3.75 o
   7   7   8        3.18        4.21      4.93 o
   8   7   8       34.23       36.55      6.94 o
   9   7   8       10.19       15.09      6.80 o
  -7   8   8       13.73       14.91      9.14 o
  -6   8   8        1.78       10.42      4.99 o
  -5   8   8      177.92      164.47     13.74 o
  -4   8   8      143.50      138.74      9.74 o
  -3   8   8      302.46      293.22      8.42 o
  -2   8   8       18.09       18.65      3.56 o
  -1   8   8      577.04      577.61     11.51 o
   0   8   8      203.41      200.36      6.46 o
   1   8   8      577.88      604.88     11.28 o
   2   8   8       17.60       25.68      7.72 o
   3   8   8      307.55      297.10     10.87 o
   4   8   8      144.62      152.94      8.60 o
   5   8   8      180.01      175.56      9.82 o
   6   8   8        1.73        2.40      7.50 o
   7   8   8       13.62       26.60      7.14 o
   8   8   8        3.07       -3.11      5.68 o
  -7   9   8        1.03       -0.75      5.76 o
  -6   9   8        5.41       11.90      5.90 o
  -5   9   8       28.22       21.78      5.64 o
  -4   9   8       81.54       71.21      6.52 o
  -3   9   8        4.70       10.79      4.36 o
  -2   9   8        3.21        2.39      3.65 o
  -1   9   8       98.02       92.81      5.12 o
   0   9   8      226.90      231.70      6.94 o
   1   9   8       95.86       95.86      6.93 o
   2   9   8        2.79        7.77      6.07 o
   3   9   8        5.42        6.56      4.84 o
   4   9   8       81.33       61.73      9.92 o
   5   9   8       28.33       32.18      8.94 o
   6   9   8        5.70       22.44      9.60 o
   7   9   8        1.20       -7.43      8.34 o
  -6  10   8        0.21        1.73      4.93 o
  -5  10   8        4.70        6.59      6.22 o
  -4  10   8       24.51       20.41      5.24 o
  -3  10   8       17.19       15.60      4.82 o
  -2  10   8       30.63       50.94      9.51 o
  -1  10   8       28.50       17.03      7.96 o
   0  10   8       56.56       40.50      9.26 o
   1  10   8       27.56       41.09      8.60 o
   2  10   8       33.15       35.98      8.80 o
   3  10   8       17.73       27.55      8.96 o
   4  10   8       24.57       25.51      9.33 o
   5  10   8        4.70        9.78      8.58 o
   6  10   8        0.12       -7.71      7.71 o
  -5  11   8        7.32        1.26      8.34 o
  -4  11   8       35.49       25.11      9.32 o
  -3  11   8       20.22        8.87      7.75 o
  -2  11   8       13.35       22.41      8.64 o
  -1  11   8       12.38        9.67      7.52 o
   0  11   8        0.51        8.82      8.32 o
   1  11   8       12.46       10.95      7.93 o
   2  11   8       13.63        8.25      7.53 o
   3  11   8       19.79       30.24     10.33 o
   4  11   8       34.52       53.97     11.47 o
   5  11   8        7.61       18.51      9.94 o
  -2  12   8        0.50       -3.13      7.96 o
  -1  12   8        3.31        5.98      8.51 o
   0  12   8        2.77        0.39      8.01 o
   1  12   8        3.39        8.12      9.28 o
   2  12   8        0.51       -7.89      7.89 o
   1   0   9     5065.84     4684.00     48.13 o
   2   0   9      319.36      309.12      6.06 o
   3   0   9        0.54        3.29      1.36 o
   4   0   9      196.43      190.97      5.22 o
   5   0   9      156.89      141.86      6.67 o
   6   0   9      286.51      291.36      8.16 o
   7   0   9       82.20      119.59      8.14 o
   8   0   9        6.12       -3.26      8.40 o
   9   0   9        6.53        5.88      4.05 o
  10   0   9       97.83       92.75      7.20 o
 -10   1   9        7.49       15.66      4.87 o
  -9   1   9       64.61       69.70      5.88 o
  -8   1   9       64.64       63.39      9.80 o
  -7   1   9      253.72      244.12      8.02 o
  -6   1   9      327.25      317.10      8.50 o
  -5   1   9      806.32      790.29     13.65 o
  -4   1   9      149.49      136.79      4.57 o
  -3   1   9      156.29      174.95      5.02 o
  -2   1   9      260.76      275.81      4.61 o
  -1   1   9      922.83      841.52      8.83 o
   0   1   9     1833.47     1756.70     19.17 o
   1   1   9      919.93      824.20     13.26 o
   2   1   9      256.99      260.10      3.82 o
   3   1   9      166.72      180.38      4.03 o
   4   1   9      157.33      138.03      4.02 o
   5   1   9      805.15      807.19     13.66 o
   6   1   9      327.61      301.20      8.30 o
   7   1   9      257.05      254.44     17.98 o
   8   1   9       68.09       62.09     13.01 o
   9   1   9       64.18       61.62      7.73 o
  10   1   9        7.29        4.91      6.29 o
 -10   2   9        9.91        8.22      5.69 o
  -9   2   9       12.45       10.15      7.25 o
  -8   2   9       12.73        9.36      3.92 o
  -7   2   9      241.98      232.60      6.33 o
  -6   2   9       67.09       64.24      3.39 o
  -5   2   9      105.56       93.84      3.70 o
  -4   2   9      391.84      425.83      6.52 o
  -3   2   9      199.57      203.81      4.38 o
  -2   2   9     1254.79     1371.63     18.39 o
  -1   2   9      524.52      493.26      5.48 o
   0   2   9      405.14      505.51      5.88 o
   1   2   9      533.13      504.45      6.16 o
   2   2   9     1237.98     1337.34     14.11 o
   3   2   9      201.66      208.51      4.54 o
   4   2   9      382.05      415.74      7.33 o
   5   2   9      108.74      105.20      4.77 o
   6   2   9       68.30       69.68      4.72 o
   7   2   9      243.95      243.28     10.48 o
   8   2   9       12.10       12.00      5.52 o
   9   2   9       13.32        5.90      5.53 o
  10   2   9       10.09       12.84      6.21 o
 -10   3   9       16.72       31.44     10.72 o
  -9   3   9       25.19       31.03     13.06 o
  -8   3   9       58.50       59.00      8.33 o
  -7   3   9       39.84       35.68      4.64 o
  -6   3   9      133.50      129.26      7.56 o
  -5   3   9       30.12       29.46      3.46 o
  -4   3   9      101.89      104.36      3.16 o
  -3   3   9      253.64      257.23      5.59 o
  -2   3   9      987.23     1060.54     17.19 o
  -1   3   9      844.77      902.56     13.03 o
   0   3   9      344.55      383.27      4.37 o
   1   3   9      844.69      897.24     11.91 o
   2   3   9      962.79     1008.99     11.44 o
   3   3   9      250.03      245.97      4.52 o
   4   3   9       97.87      104.09      3.78 o
   5   3   9       28.51       34.95      3.41 o
   6   3   9      132.72      129.47      7.58 o
   7   3   9       40.36       41.36      5.93 o
   8   3   9       57.70       66.08      8.18 o
   9   3   9       26.28       28.33     12.46 o
  10   3   9       17.01       26.83      7.30 o
 -10   4   9       61.26       65.54     12.43 o
  -9   4   9       48.89       47.86     10.58 o
  -8   4   9       81.31       93.61      8.25 o
  -7   4   9       73.37       92.58      7.55 o
  -6   4   9      499.18      491.44     18.87 o
  -5   4   9      332.39      307.03     10.26 o
  -4   4   9      103.03       98.21      5.44 o
  -3   4   9       88.23       90.59      4.50 o
  -2   4   9      567.07      526.66     10.61 o
  -1   4   9      344.20      390.90      7.42 o
   0   4   9      351.12      370.94      5.28 o
   1   4   9      348.51      397.51      6.32 o
   2   4   9      553.92      518.18      5.63 o
   3   4   9       88.75       92.67      3.09 o
   4   4   9      105.13       97.71      3.37 o
   5   4   9      329.29      309.42      7.07 o
   6   4   9      498.41      503.31     14.92 o
   7   4   9       73.13       73.14      7.02 o
   8   4   9       80.73       78.17      7.77 o
   9   4   9       49.64       45.35      7.32 o
  10   4   9       61.34       66.15      8.70 o
 -10   5   9        6.19       19.36     10.22 o
  -7   5   9        8.40       14.59      4.72 o
  -6   5   9        7.83       12.95      4.01 o
  -5   5   9      279.79      279.72     12.00 o
  -4   5   9       95.26       81.54      4.94 o
  -3   5   9      283.74      311.98     13.09 o
  -2   5   9      140.38      133.71      6.02 o
  -1   5   9     1004.89     1038.18     15.73 o
   0   5   9      257.31      278.51      6.44 o
   1   5   9     1010.48     1030.68     11.65 o
   2   5   9      146.54      140.33      3.41 o
   3   5   9      283.71      297.00      6.62 o
   4   5   9       97.09       95.23      3.98 o
   5   5   9      280.76      271.40      6.78 o
   6   5   9        7.44        7.90      3.43 o
   7   5   9        9.35        6.13      3.71 o
   8   5   9       76.94       76.95      6.15 o
   9   5   9       13.73       14.81      6.51 o
  10   5   9        6.31        0.98      8.82 o
  -5   6   9       59.04       42.64      7.64 o
  -4   6   9      151.49      150.68     17.04 o
  -3   6   9       22.10       20.64      2.89 o
  -2   6   9       82.02       91.07      4.23 o
  -1   6   9      355.75      342.09      6.64 o
   0   6   9      140.54      125.99      4.04 o
   1   6   9      359.55      328.98      6.47 o
   2   6   9       84.57       91.32      3.37 o
   3   6   9       23.95       24.31      2.35 o
   4   6   9      149.32      145.28      5.65 o
   5   6   9       58.14       44.80      4.62 o
   6   6   9       26.22       22.25      3.46 o
   7   6   9       16.04       17.92      3.67 o
   8   6   9       19.12       19.75      4.75 o
   9   6   9        6.03       14.18      5.07 o
  -6   7   9       17.82       14.53      6.63 o
  -5   7   9        2.58        0.07      5.84 o
  -4   7   9       42.06       47.89      5.32 o
  -3   7   9       48.15       49.97      4.00 o
  -2   7   9      108.80      120.56      7.80 o
  -1   7   9      355.15      369.57      9.11 o
   0   7   9      176.75      169.43      5.69 o
   1   7   9      354.78      356.32      8.18 o
   2   7   9      111.90      128.84      8.20 o
   3   7   9       48.66       46.09      3.15 o
   4   7   9       41.89       47.23      5.24 o
   5   7   9        2.16       -1.62      2.42 o
   6   7   9       19.00       21.67      4.44 o
   7   7   9       19.45       23.59      6.21 o
   8   7   9        9.53       14.01      6.43 o
   9   7   9       12.43        3.51      8.80 o
  -8   8   9        5.01       15.87      7.96 o
  -7   8   9       31.71       17.13      5.81 o
  -6   8   9       36.69       45.93     11.61 o
  -5   8   9       21.30       25.42      5.82 o
  -4   8   9       27.75       17.56      4.96 o
  -3   8   9      161.91      163.89      9.20 o
  -2   8   9      369.91      376.78     13.40 o
  -1   8   9       40.59       43.62      5.70 o
   0   8   9       58.70       56.93      4.16 o
   1   8   9       39.74       43.78      5.99 o
   2   8   9      374.20      386.41     12.99 o
   3   8   9      163.77      169.32      8.51 o
   4   8   9       28.36       21.33      5.03 o
   5   8   9       22.11       28.55      8.05 o
   6   8   9       37.15       39.34      9.72 o
   7   8   9       31.68       18.98      6.17 o
   8   8   9        5.01       -0.51      7.56 o
  -7   9   9        3.77        0.16      5.36 o
  -6   9   9       10.80        5.17      6.42 o
  -5   9   9       15.10       21.22      5.57 o
  -4   9   9       51.11       42.63      5.81 o
  -3   9   9       25.25       13.08      5.16 o
  -2   9   9       18.58       12.16      4.03 o
  -1   9   9       66.38       70.83      5.65 o
   0   9   9        5.83       11.87      3.61 o
   1   9   9       65.42       69.52      5.21 o
   2   9   9       18.21       -0.87      6.66 o
   3   9   9       26.41       29.83      8.58 o
   4   9   9       50.31       57.48     10.19 o
   5   9   9       15.32       25.51      9.07 o
   6   9   9       10.60       13.50      8.94 o
   7   9   9        3.68        2.49      9.65 o
  -6  10   9        9.76       11.51      5.79 o
  -5  10   9       16.29       19.01      5.73 o
  -4  10   9        4.12        5.44      6.39 o
  -3  10   9       75.73       94.91      8.55 o
  -2  10   9        2.59       -5.93      5.93 o
  -1  10   9       56.20       47.29      9.17 o
   0  10   9        1.91       10.90      7.14 o
   1  10   9       54.43       54.68      9.80 o
   2  10   9        2.73       -6.32      6.32 o
   3  10   9       77.34       77.39     11.08 o
   4  10   9        4.37       10.60      8.50 o
   5  10   9       16.57        2.05      8.19 o
   6  10   9        9.72       21.52     10.53 o
  -4  11   9        2.19       -1.73      8.48 o
  -3  11   9       33.55       42.64     10.42 o
  -2  11   9       31.73       29.12      9.48 o
  -1  11   9        5.87        4.52      8.09 o
   0  11   9       19.98       22.26      9.01 o
   1  11   9        5.41       16.72      8.64 o
   2  11   9       30.95       33.36      9.81 o
   3  11   9       33.51       22.57      9.19 o
   4  11   9        2.09        6.61      9.10 o
  -2  12   9       10.10       24.26      9.99 o
  -1  12   9       23.28       31.40     10.83 o
   0  12   9        3.32       -6.23      8.25 o
   1  12   9       23.80       26.02      9.78 o
   2  12   9        9.71       14.14      9.96 o
   0   0  10      679.15      588.55     11.13 o
   1   0  10      118.07      130.69      2.92 o
   2   0  10       15.04       17.21      1.42 o
   3   0  10      291.16      307.90      5.48 o
   4   0  10      198.09      230.90      5.20 o
   5   0  10      662.99      626.24     11.59 o
   6   0  10       60.86       63.84      4.46 o
   7   0  10     1131.68     1064.72     23.63 o
   8   0  10        0.25       -4.07      4.19 o
   9   0  10        0.65        1.66      4.02 o
  10   0  10       23.35       35.05      8.23 o
 -10   1  10        2.76        7.01      8.11 o
  -9   1  10        2.23       -1.27      4.23 o
  -8   1  10       42.78       44.91      4.73 o
  -7   1  10      106.53      121.06      6.11 o
  -6   1  10      249.09      244.81     13.09 o
  -5   1  10       20.21       27.42      3.19 o
  -4   1  10      192.00      175.57      4.62 o
  -3   1  10      690.11      658.91     11.00 o
  -2   1  10     1084.38     1079.23     18.94 o
  -1   1  10      169.43      170.87      3.70 o
   0   1  10       39.54       69.30      6.97 o
   1   1  10      167.42      159.51      3.48 o
   2   1  10     1082.03     1082.09      9.55 o
   3   1  10      690.94      653.01      9.13 o
   4   1  10      190.95      184.25      4.66 o
   5   1  10       21.41       24.56      2.66 o
   6   1  10      248.99      254.32      7.72 o
   7   1  10      106.13      107.15     12.33 o
   8   1  10       43.29       49.55      8.05 o
   9   1  10        2.77       -3.15      4.70 o
  10   1  10        2.55        0.55      5.79 o
 -10   2  10       35.84       35.64      7.25 o
  -9   2  10        2.36        3.56      4.16 o
  -8   2  10        2.58        2.98      3.49 o
  -7   2  10       67.97       65.40      4.96 o
  -6   2  10      385.56      358.73      9.30 o
  -5   2  10       24.19       20.82      2.35 o
  -4   2  10       36.88       36.61      2.24 o
  -3   2  10      544.17      523.77      9.58 o
  -2   2  10     1126.64     1155.42     16.38 o
  -1   2  10     1681.47     1864.13     18.30 o
   0   2  10      728.82      705.56      7.02 o
   1   2  10     1678.70     1844.50     18.37 o
   2   2  10     1143.97     1167.02     11.30 o
   3   2  10      530.10      518.20      7.89 o
   4   2  10       36.29       40.81      2.62 o
   5   2  10       24.54       28.73      2.74 o
   6   2  10      394.19      373.13      9.42 o
   7   2  10       67.75       62.56      6.43 o
   8   2  10        2.55        1.99      5.08 o
   9   2  10        2.22        0.67      5.14 o
  10   2  10       36.51       28.22      7.24 o
 -10   3  10        1.55        0.62      8.18 o
  -9   3  10       29.91       39.78      7.12 o
  -8   3  10       48.43       56.11      7.25 o
  -7   3  10      185.19      174.01      6.80 o
  -6   3  10       47.71       47.52      8.87 o
  -5   3  10      677.61      664.71      9.56 o
  -4   3  10      182.11      176.07      3.74 o
  -3   3  10       99.37      111.06      3.26 o
  -2   3  10      106.50       95.70      4.73 o
  -1   3  10     1138.11     1135.19     15.91 o
   0   3  10     2233.19     2290.67     25.06 o
   1   3  10     1138.99     1141.82     11.07 o
   2   3  10      113.47       99.28      4.04 o
   3   3  10       97.04      112.67      3.08 o
   4   3  10      178.61      163.05      4.63 o
   5   3  10      682.46      661.39     10.82 o
   6   3  10       47.60       52.99      4.57 o
   7   3  10      186.08      176.30     20.20 o
   8   3  10       47.32       45.54      7.56 o
   9   3  10       30.12       34.38      7.14 o
  10   3  10        1.69        5.60      6.31 o
 -10   4  10        8.35       14.62      9.17 o
  -9   4  10       23.61       28.43     10.24 o
  -8   4  10       23.12       27.43      8.46 o
  -7   4  10       82.86       93.26      7.50 o
  -6   4  10      138.65      136.47      7.55 o
  -5   4  10       43.32       45.26      4.90 o
  -4   4  10       62.49       65.85      4.14 o
  -3   4  10      573.18      606.56     15.13 o
  -2   4  10      106.00      118.01      4.32 o
  -1   4  10      622.00      680.50      9.15 o
   0   4  10      253.23      256.88      4.20 o
   1   4  10      631.06      684.59      8.25 o
   2   4  10      105.75      116.30      3.24 o
   3   4  10      558.28      574.94      7.99 o
   4   4  10       59.18       64.64      2.88 o
   5   4  10       41.16       44.47      3.36 o
   6   4  10      139.37      139.07      6.41 o
   7   4  10       79.29       81.93      5.81 o
   8   4  10       22.97       13.41      6.41 o
   9   4  10       22.75       17.77      6.20 o
  10   4  10        8.37       -5.26      5.26 o
  -6   5  10        1.55        2.89      3.49 o
  -5   5  10        0.48        1.31      1.69 o
  -4   5  10      112.88       98.11      5.25 o
  -3   5  10       11.93        4.11      2.51 o
  -2   5  10      105.27      112.55      4.17 o
  -1   5  10       60.14       72.40      3.88 o
   0   5  10       33.55       31.70      2.15 o
   1   5  10       60.64       68.99      2.93 o
   2   5  10      109.73      119.25      3.26 o
   3   5  10       11.28        9.08      1.73 o
   4   5  10      107.69      107.81      4.50 o
   5   5  10        0.86        3.14      2.47 o
   6   5  10        1.92        5.27      2.91 o
   7   5  10       45.39       47.96      5.02 o
   8   5  10       92.88       89.29      6.54 o
   9   5  10       34.04       21.95      5.42 o
  -6   6  10       83.13       86.79      9.80 o
  -5   6  10       73.60       65.97      8.44 o
  -4   6  10      156.73      158.82     11.03 o
  -3   6  10       19.65        9.71      3.56 o
  -2   6  10      310.55      311.82      9.68 o
  -1   6  10      528.49      533.97     10.51 o
   0   6  10        4.00        3.62      2.31 o
   1   6  10      527.23      526.06      8.62 o
   2   6  10      307.96      320.29      5.57 o
   3   6  10       20.30       19.37      2.33 o
   4   6  10      158.48      166.20      5.11 o
   5   6  10       71.59       62.33      3.93 o
   6   6  10       82.43       95.21      4.91 o
   7   6  10       11.27        1.46      3.65 o
   8   6  10       51.24       47.24      6.50 o
   9   6  10        2.75        1.18      4.41 o
  -8   7  10       33.28       30.53      9.51 o
  -7   7  10        5.04       -4.47      6.04 o
  -6   7  10       59.33       48.84      8.75 o
  -5   7  10       41.21       27.60      5.22 o
  -4   7  10      288.01      258.96     10.13 o
  -3   7  10      226.32      212.75      6.89 o
  -2   7  10      169.50      148.51      7.60 o
  -1   7  10      129.40      113.41      5.21 o
   0   7  10      962.78      957.39     15.57 o
   1   7  10      129.28      122.24      5.12 o
   2   7  10      169.94      157.11      8.75 o
   3   7  10      226.57      220.30     11.93 o
   4   7  10      290.61      286.96      7.33 o
   5   7  10       42.79       39.15      3.57 o
   6   7  10       58.47       51.08      6.80 o
   7   7  10        5.08        0.99      6.85 o
   8   7  10       33.31       28.30      6.87 o
  -8   8  10       18.83       14.36      8.66 o
  -7   8  10       17.13       14.88      5.95 o
  -6   8  10        9.66        9.78      5.27 o
  -5   8  10       53.35       57.62      6.35 o
  -4   8  10       34.46       30.78      7.73 o
  -3   8  10        5.45       -1.44      4.08 o
  -2   8  10      160.52      160.72      7.91 o
  -1   8  10      161.77      175.17      6.35 o
   0   8  10      840.87      810.96     17.57 o
   1   8  10      163.60      161.51      6.09 o
   2   8  10      161.92      144.85      7.89 o
   3   8  10        6.37        6.72      4.17 o
   4   8  10       35.55       36.92      8.67 o
   5   8  10       53.46       53.20      9.56 o
   6   8  10        9.44       12.70      8.03 o
   7   8  10       17.21       24.38      6.72 o
   8   8  10       18.64       27.95      7.57 o
  -7   9  10        4.80        1.48      5.35 o
  -6   9  10        0.14        0.39      4.97 o
  -5   9  10       14.95       18.70      8.02 o
  -4   9  10       17.05       22.76      5.32 o
  -3   9  10       56.45       61.54      6.39 o
  -2   9  10       36.65       34.62      4.94 o
  -1   9  10      179.51      166.55      8.35 o
   0   9  10        8.78        6.26     10.93 o
   1   9  10      180.50      190.15      7.67 o
   2   9  10       35.95       24.49      7.94 o
   3   9  10       57.02       41.94      9.23 o
   4   9  10       16.60       34.21      8.50 o
   5   9  10       14.58       12.86      8.73 o
   6   9  10        0.18        1.59      7.73 o
   7   9  10        5.06       17.12     10.51 o
  -6  10  10        6.69       12.11      5.58 o
  -5  10  10        3.71        3.51      5.22 o
  -4  10  10       26.31       29.71      5.61 o
  -3  10  10       29.47       31.37      5.56 o
  -2  10  10       38.59       34.72      8.65 o
  -1  10  10       30.39       24.38      8.07 o
   0  10  10       20.26        5.24      7.53 o
   1  10  10       30.87       25.61      8.10 o
   2  10  10       38.82       34.64      9.05 o
   3  10  10       30.06       23.81      9.19 o
   4  10  10       26.22       38.63      9.60 o
   5  10  10        3.85        2.30      8.51 o
   6  10  10        6.93        8.75      9.39 o
  -4  11  10       13.36       20.59      9.56 o
  -3  11  10       24.89       28.53      9.78 o
  -2  11  10        6.46       19.93      9.24 o
  -1  11  10       31.49       32.88      9.72 o
   0  11  10        4.63       -1.30      6.88 o
   1  11  10       32.44       47.89     10.49 o
   2  11  10        6.53        9.21      7.84 o
   3  11  10       24.18       33.89     10.38 o
   4  11  10       13.55        9.26      9.35 o
  -2  12  10        0.38       -8.48      8.48 o
  -1  12  10        5.79       11.01      9.32 o
   0  12  10        4.59       -7.50      7.50 o
   1  12  10        5.83       20.04     10.06 o
   2  12  10        0.37        6.22      9.08 o
   1   0  11        1.08       -1.03      1.03 o
   2   0  11      481.47      429.76      7.73 o
   3   0  11     1455.73     1501.50     17.72 o
   4   0  11       27.77       35.69      3.28 o
   5   0  11      273.62      297.59      6.66 o
   6   0  11      473.12      472.52     10.75 o
   7   0  11      137.39      187.10      9.69 o
   8   0  11        0.52        2.70      4.80 o
   9   0  11        2.38        5.41      3.94 o
  10   0  11       22.83       24.38      5.51 o
 -10   1  11        0.08        0.07      6.10 o
  -9   1  11       65.56       67.16      5.99 o
  -8   1  11       17.04       23.70      4.32 o
  -7   1  11      134.78      123.59      6.17 o
  -6   1  11      132.03      143.50      6.29 o
  -5   1  11      409.46      443.73      8.40 o
  -4   1  11      169.89      157.04      4.45 o
  -3   1  11      162.47      172.37      5.10 o
  -2   1  11      259.74      245.23      4.26 o
  -1   1  11      111.54      111.38      2.85 o
   0   1  11     2681.11     2703.07     28.84 o
   1   1  11      111.68      106.49      3.00 o
   2   1  11      262.39      249.99      3.36 o
   3   1  11      169.94      179.42      4.11 o
   4   1  11      165.97      162.95      5.66 o
   5   1  11      413.77      441.03      8.31 o
   6   1  11      131.16      142.34      5.35 o
   7   1  11      137.00      124.43      8.36 o
   8   1  11       17.88       23.70      6.12 o
   9   1  11       64.28       60.61      7.69 o
  10   1  11        0.11        2.10      6.06 o
 -10   2  11        6.67        7.24      6.36 o
  -9   2  11        6.05        6.83      3.98 o
  -8   2  11        8.39        9.86      3.80 o
  -7   2  11      278.22      273.14      8.44 o
  -6   2  11       28.83       35.19      3.46 o
  -5   2  11      270.05      268.22      5.70 o
  -4   2  11      158.89      156.75      3.93 o
  -3   2  11      556.40      561.45     10.14 o
  -2   2  11       13.18       10.57      1.90 o
  -1   2  11     1919.19     1981.48     19.51 o
   0   2  11      254.06      262.18      3.40 o
   1   2  11     1928.14     1981.77     19.64 o
   2   2  11       13.45       13.96      1.87 o
   3   2  11      557.33      558.19      8.37 o
   4   2  11      154.57      147.53      4.36 o
   5   2  11      273.80      268.02      6.72 o
   6   2  11       29.53       29.93      3.39 o
   7   2  11      279.59      271.44     11.39 o
   8   2  11        8.55        4.76      5.03 o
   9   2  11        5.96        2.10      5.33 o
  10   2  11        6.57       -2.25      6.16 o
 -10   3  11       10.86       19.63     10.15 o
  -9   3  11       14.39       16.80      6.14 o
  -8   3  11      100.26       89.54      5.63 o
  -7   3  11       18.03       20.79      4.82 o
  -6   3  11       58.73       68.12      5.08 o
  -5   3  11       42.02       49.26      3.22 o
  -4   3  11       22.55       23.97      1.82 o
  -3   3  11       13.13       20.82      7.95 o
  -2   3  11      298.52      309.77      8.40 o
  -1   3  11      225.60      258.90      8.63 o
   0   3  11      240.69      271.34      4.22 o
   1   3  11      231.43      265.18      4.46 o
   2   3  11      304.41      323.92      4.55 o
   3   3  11       14.48       10.02      1.73 o
   4   3  11       19.04       20.64      2.42 o
   5   3  11       39.06       48.25      4.19 o
   6   3  11       57.15       68.82     11.31 o
   7   3  11       16.97       17.66      7.73 o
   8   3  11      100.28       82.75      8.02 o
   9   3  11       14.95       12.96      7.93 o
  10   3  11       11.08       19.04      6.82 o
 -10   4  11       18.46       23.12     10.72 o
  -9   4  11        6.90       11.51      9.28 o
  -8   4  11       21.19       29.92      9.69 o
  -6   4  11      292.46      300.90      8.99 o
  -5   4  11       70.99       69.15      4.33 o
  -4   4  11        0.31       -1.99      1.99 o
  -3   4  11        7.55        6.86      2.69 o
  -2   4  11      124.74      133.53      8.21 o
  -1   4  11     1294.29     1229.46     17.58 o
   0   4  11      383.16      399.64      5.48 o
   1   4  11     1283.66     1215.97     13.12 o
   2   4  11      125.48      123.12      3.29 o
   3   4  11        7.51        8.47      2.25 o
   4   4  11        0.30        2.35      1.59 o
   5   4  11       69.38       58.60      3.18 o
   6   4  11      290.38      300.35      9.01 o
   7   4  11        7.71        9.46      4.05 o
   8   4  11       21.63       17.19      7.49 o
   9   4  11        7.08        0.50      4.46 o
  10   4  11       18.44       24.21      5.94 o
  -9   5  11        9.95        8.69      8.91 o
  -6   5  11      113.80      114.15     11.42 o
  -5   5  11      109.27      113.76     10.19 o
  -4   5  11      511.94      509.52     24.41 o
  -3   5  11        8.69        6.74      2.30 o
  -2   5  11       39.13       39.46      2.70 o
  -1   5  11      336.06      333.85      6.02 o
   0   5  11      974.00      979.52     13.86 o
   1   5  11      332.59      320.94      5.30 o
   2   5  11       40.89       39.39      2.52 o
   3   5  11        7.69        3.54      1.70 o
   4   5  11      514.00      498.31      7.94 o
   5   5  11      107.96      114.04      7.17 o
   6   5  11      113.95      103.38      5.08 o
   7   5  11       52.51       41.40      4.97 o
   8   5  11       64.22       77.05      7.09 o
   9   5  11        9.90       10.72      6.94 o
  -8   6  11       33.64       22.73      9.08 o
  -7   6  11       20.08       18.61      7.57 o
  -6   6  11       19.64       24.72      7.66 o
  -5   6  11       31.55       39.61      7.62 o
  -4   6  11       46.52       39.56      7.43 o
  -3   6  11       36.35       34.19      3.30 o
  -2   6  11       16.46       14.21      2.84 o
  -1   6  11      460.88      463.36      8.02 o
   0   6  11      237.48      201.16      6.23 o
   1   6  11      461.98      458.39      9.45 o
   2   6  11       15.73        9.05      2.90 o
   3   6  11       38.99       34.57      2.93 o
   4   6  11       46.23       44.48      3.31 o
   5   6  11       31.35       27.85      3.24 o
   6   6  11       19.96       28.41      4.08 o
   7   6  11       19.91       17.88      4.19 o
   8   6  11       33.04       21.99      4.92 o
   9   6  11        1.73       -3.79      4.03 o
  -8   7  11       18.89        5.40      8.01 o
  -7   7  11        8.81        7.11      7.43 o
  -6   7  11       89.11       64.21      9.72 o
  -5   7  11       30.20       24.26      5.13 o
  -4   7  11       62.80       71.04      6.20 o
  -3   7  11       58.11       63.28      8.05 o
  -2   7  11       18.30       20.90      4.13 o
  -1   7  11      225.95      239.58      8.99 o
   0   7  11     1024.03      969.05     36.20 o
   1   7  11      224.42      227.66      6.02 o
   2   7  11       19.98       28.94      5.86 o
   3   7  11       56.98       65.56      3.90 o
   4   7  11       62.78       75.67      4.68 o
   5   7  11       28.82       37.26      7.49 o
   6   7  11       90.30       83.42     11.34 o
   7   7  11        8.85       10.44      5.66 o
   8   7  11       18.29       31.21     10.78 o
  -7   8  11        1.15       -4.93      5.00 o
  -6   8  11       18.76       16.07      5.28 o
  -5   8  11       24.83       13.99      6.06 o
  -4   8  11       12.23       18.14      4.92 o
  -3   8  11       19.49       17.06      4.46 o
  -2   8  11      113.68      128.12     13.65 o
  -1   8  11        7.03        9.41      3.70 o
   0   8  11       63.37       74.14      5.62 o
   1   8  11        7.14        1.28      3.39 o
   2   8  11      114.18      110.57     10.54 o
   3   8  11       20.21       13.54      7.28 o
   4   8  11       12.67       16.88      7.27 o
   5   8  11       25.39       27.18      8.57 o
   6   8  11       19.03       21.64      9.08 o
   7   8  11        1.16       -5.36      5.36 o
   8   8  11        4.13        1.26      6.07 o
  -7   9  11        1.34        3.81      5.69 o
  -6   9  11       15.57       18.27      5.84 o
  -5   9  11        0.37       -2.58      6.11 o
  -4   9  11       34.08       34.75      5.70 o
  -3   9  11       10.17        8.12      4.45 o
  -2   9  11       12.71        9.62      4.19 o
  -1   9  11       62.30       66.31      5.70 o
   0   9  11       71.56      101.24      6.95 o
   1   9  11       63.74       65.04     11.68 o
   2   9  11       12.66       12.70      7.07 o
   3   9  11        9.48        1.75      6.45 o
   4   9  11       34.49       40.20      9.62 o
   5   9  11        0.33        7.39      8.18 o
   6   9  11       15.53       23.39      9.87 o
   7   9  11        1.36        0.59      9.21 o
  -5  10  11       27.61       28.51      6.34 o
  -4  10  11       10.43        7.23      5.17 o
  -3  10  11       39.51       54.50      6.30 o
  -2  10  11       16.33       30.37      5.10 o
  -1  10  11       42.23       51.47      9.26 o
   0  10  11        2.72       -6.38      6.38 o
   1  10  11       42.00       36.09      8.55 o
   2  10  11       16.64       12.43      8.14 o
   3  10  11       39.66       42.71     10.22 o
   4  10  11       10.18        9.51      7.48 o
   5  10  11       27.66       24.90      9.65 o
   6  10  11        2.23       -2.71      8.91 o
  -4  11  11        2.80        7.14      9.03 o
  -3  11  11        2.98        4.11      8.28 o
  -2  11  11       22.19       22.58      9.49 o
  -1  11  11        7.48        4.67      8.19 o
   0  11  11       10.84       12.54      7.91 o
   1  11  11        7.74        2.46      8.18 o
   2  11  11       22.24       28.32      9.80 o
   3  11  11        2.84        2.62      8.67 o
   4  11  11        2.65       -1.42      8.55 o
  -1  12  11        5.30       -8.30      8.30 o
   0  12  11       10.48       13.59      9.19 o
   1  12  11        5.44        6.36      9.51 o
   0   0  12     4804.88     4989.90     72.41 o
   1   0  12      156.07      182.46      3.77 o
   2   0  12      578.24      535.76      8.07 o
   3   0  12      264.89      251.74      5.55 o
   4   0  12       17.63       18.47      2.19 o
   5   0  12      141.93      151.39      4.94 o
   6   0  12       41.03       40.56      3.87 o
   7   0  12      552.17      574.63     16.28 o
   8   0  12        6.66       -2.35      4.75 o
   9   0  12       10.24        2.79      5.60 o
  10   0  12        3.07       -4.03      4.89 o
 -10   1  12        8.61       -2.50      5.66 o
  -9   1  12       23.23       31.56      9.27 o
  -8   1  12       40.99       42.87      4.74 o
  -7   1  12       93.18       88.06      7.30 o
  -6   1  12      141.69      133.35      6.50 o
  -5   1  12       54.31       57.58      3.56 o
  -4   1  12       21.32       22.85      4.05 o
  -3   1  12      287.50      279.23      6.62 o
  -2   1  12       36.74       26.13      4.68 o
  -1   1  12     1287.50     1238.56     14.69 o
   1   1  12     1281.64     1238.05     14.88 o
   2   1  12       35.77       28.19      2.02 o
   3   1  12      287.56      279.10      6.25 o
   4   1  12       23.84       22.12      2.23 o
   5   1  12       50.72       54.50      3.40 o
   6   1  12      139.88      143.51      6.52 o
   7   1  12       93.10      106.53      8.10 o
   8   1  12       43.34       46.06      9.99 o
   9   1  12       23.86       20.23      6.26 o
  10   1  12        8.37        9.53      8.58 o
 -10   2  12       15.57       15.80      6.99 o
  -9   2  12        4.46        7.32      5.68 o
  -8   2  12       34.96       26.03      4.25 o
  -7   2  12       56.87       76.34      5.10 o
  -6   2  12      755.93      752.46     12.17 o
  -5   2  12       24.89       30.63      2.39 o
  -4   2  12      115.31      121.29      3.53 o
  -3   2  12        8.84        8.29      2.31 o
  -2   2  12      264.40      261.75      7.70 o
  -1   2  12      587.83      581.71      7.14 o
   0   2  12       68.42       52.54      2.62 o
   1   2  12      585.06      580.62      7.18 o
   2   2  12      255.18      260.92      4.37 o
   3   2  12        9.60        8.66      1.40 o
   4   2  12      116.59      126.50      4.13 o
   5   2  12       23.91       28.73      2.98 o
   6   2  12      752.26      750.75     14.95 o
   7   2  12       56.75       70.39      5.71 o
   8   2  12       35.64       24.28      6.63 o
   9   2  12        4.36       -4.03      4.03 o
  10   2  12       16.04       21.67      7.19 o
 -10   3  12        3.21        9.37      9.48 o
  -9   3  12       26.45       32.12      6.87 o
  -8   3  12       49.41       36.46      6.39 o
  -7   3  12      106.13      106.75      5.03 o
  -6   3  12       59.57       51.19      3.55 o
  -5   3  12      378.37      361.69      6.98 o
  -4   3  12      121.96      110.70      5.01 o
  -3   3  12      118.18      125.90      6.70 o
  -2   3  12       68.63       73.91      3.53 o
  -1   3  12      745.64      728.68      8.77 o
   0   3  12     2887.77     2592.82     24.98 o
   1   3  12      739.99      725.36      9.89 o
   2   3  12       69.86       72.78      2.17 o
   3   3  12      111.81      128.39      3.28 o
   4   3  12      119.20      117.16      3.57 o
   5   3  12      380.80      370.10      7.78 o
   6   3  12       59.00       51.15      4.76 o
   7   3  12      105.77      100.95      6.34 o
   8   3  12       49.97       51.22      7.18 o
   9   3  12       26.09       20.85      7.28 o
  10   3  12        3.20        8.90      5.38 o
  -9   4  12       17.28       32.95     10.58 o
  -8   4  12        2.29        5.54      7.39 o
  -7   4  12       53.59       58.91     13.49 o
  -6   4  12       44.75       59.65      9.67 o
  -5   4  12        0.67       -0.46      4.32 o
  -4   4  12        2.61        1.57      1.79 o
  -3   4  12       15.53        8.09      4.47 o
  -2   4  12      123.89      132.02      8.35 o
  -1   4  12      457.78      486.90     11.27 o
   0   4  12       86.43       70.52      2.90 o
   1   4  12      472.80      512.67      7.87 o
   2   4  12      128.02      125.27      3.29 o
   3   4  12       13.39       13.29      2.03 o
   4   4  12        2.86        1.91      1.71 o
   5   4  12        0.51        3.16      2.36 o
   6   4  12       45.19       43.17      6.95 o
   7   4  12       53.13       44.72      5.45 o
   8   4  12        2.34        4.71      4.14 o
   9   4  12       16.50       21.85      5.22 o
  -9   5  12       30.77       35.39      7.52 o
  -8   5  12       55.81       78.65     15.99 o
  -7   5  12        2.37       17.47      7.71 o
  -6   5  12        3.88       -1.60      5.75 o
  -5   5  12      112.81      103.36     10.12 o
  -4   5  12       48.75       49.29      3.79 o
  -3   5  12       28.82       28.62      4.25 o
  -2   5  12       75.31       63.12      3.02 o
  -1   5  12       46.29       48.03      2.32 o
   0   5  12     1061.54     1076.94     16.22 o
   1   5  12       43.81       45.83      2.76 o
   2   5  12       70.71       72.77      2.72 o
   3   5  12       29.56       30.29      2.33 o
   4   5  12       46.68       43.50      2.83 o
   5   5  12      112.14      117.31      4.94 o
   6   5  12        3.82        4.54      3.37 o
   7   5  12        2.35        6.55      3.93 o
   8   5  12       53.81       61.00      6.15 o
   9   5  12       30.71       31.99      5.63 o
  -9   6  12        0.08        1.96      5.91 o
  -8   6  12       22.27       17.31      8.78 o
  -7   6  12       17.78       22.55      8.48 o
  -6   6  12      260.14      246.61     15.92 o
  -5   6  12        8.25        5.20      5.77 o
  -4   6  12       56.95       50.94      7.94 o
  -3   6  12       82.45       91.92      4.90 o
  -2   6  12      468.45      498.07      9.51 o
  -1   6  12      264.41      256.05      8.87 o
   0   6  12      111.57      121.98      4.36 o
   1   6  12      267.20      262.01      5.42 o
   2   6  12      465.82      475.90      8.37 o
   3   6  12       85.18      107.43      5.75 o
   4   6  12       57.19       65.75      3.75 o
   5   6  12        7.95        7.32      3.16 o
   6   6  12      261.98      260.02     12.60 o
   7   6  12       17.85       14.27      4.27 o
   8   6  12       22.48       17.78      4.69 o
   9   6  12        0.06       -1.90      5.77 o
  -8   7  12        5.98       -3.56      7.55 o
  -7   7  12        1.27        1.32      7.46 o
  -6   7  12       18.53       22.51      7.23 o
  -5   7  12       31.75       29.06      5.52 o
  -4   7  12      207.21      195.91      9.28 o
  -3   7  12      250.06      251.54     10.38 o
  -2   7  12      222.94      186.35      8.40 o
  -1   7  12      669.04      649.52     18.49 o
   0   7  12       30.09       29.60      5.33 o
   1   7  12      673.79      627.38     14.95 o
   2   7  12      222.30      204.89      5.24 o
   3   7  12      249.04      256.47      8.31 o
   4   7  12      203.45      209.53     11.97 o
   5   7  12       33.19       46.46     11.33 o
   6   7  12       18.53       15.88      5.62 o
   7   7  12        1.09        0.34      5.32 o
   8   7  12        6.15       12.55      6.75 o
  -7   8  12        9.23        9.39      7.13 o
  -6   8  12        9.39        9.76      4.98 o
  -5   8  12       26.27       19.39      5.27 o
  -4   8  12       12.04       14.20      4.68 o
  -3   8  12      121.78      125.79      7.60 o
  -2   8  12        3.38        2.89      3.89 o
  -1   8  12        5.76        6.11      3.75 o
   0   8  12       17.44       15.67      3.90 o
   1   8  12        6.72        4.10      3.44 o
   2   8  12        3.48        3.06      6.06 o
   3   8  12      117.08      125.51     11.29 o
   4   8  12       11.87       12.77      7.57 o
   5   8  12       26.18       34.34      8.98 o
   6   8  12        9.62        8.67      7.91 o
   7   8  12        9.01       15.19      6.06 o
  -6   9  12        0.81        6.14      5.19 o
  -5   9  12       14.01       19.16      5.66 o
  -4   9  12        2.22        1.96      5.25 o
  -3   9  12       22.09       26.16      5.21 o
  -2   9  12       26.41       24.80      4.90 o
  -1   9  12       66.21       77.09      6.09 o
   0   9  12       15.15       12.36      4.15 o
   1   9  12       67.48       73.45      7.90 o
   2   9  12       26.73       27.23      7.93 o
   3   9  12       22.01       28.41      8.18 o
   4   9  12        1.90       -3.10      6.54 o
   5   9  12       13.88       16.31      8.35 o
   6   9  12        0.72        5.15      8.01 o
  -5  10  12        0.52        1.83      5.16 o
  -4  10  12        8.63        6.90      6.43 o
  -3  10  12       12.85       10.98      8.79 o
  -2  10  12       57.56       66.77      6.46 o
  -1  10  12        7.23       11.52      7.48 o
   0  10  12       22.34       13.98      8.26 o
   1  10  12        6.95        9.72      7.34 o
   2  10  12       58.87       52.42     10.29 o
   3  10  12       12.84       15.66      8.32 o
   4  10  12        8.62       11.43      9.33 o
   5  10  12        0.54        4.86      9.19 o
  -4  11  12       11.68       23.44      9.62 o
  -3  11  12        4.72        7.07      8.62 o
  -2  11  12       39.27       52.99     11.13 o
  -1  11  12        3.89       -6.89      7.55 o
   0  11  12        5.46        2.73      7.73 o
   1  11  12        3.99        0.80      7.75 o
   2  11  12       39.29       43.16     10.56 o
   3  11  12        4.62       16.49      9.71 o
   4  11  12       12.35       13.47     10.29 o
   1   0  13      225.38      226.61      5.04 o
   2   0  13       39.62       34.19      2.32 o
   3   0  13       49.98       52.46      3.32 o
   4   0  13       21.40       25.18      2.43 o
   5   0  13        0.12       -1.08      2.17 o
   6   0  13      132.94      120.55      6.80 o
   7   0  13       49.80       41.78      5.93 o
   8   0  13        5.10        1.03      3.71 o
   9   0  13        0.39       -4.12      4.12 o
  10   0  13        0.04        0.75      4.91 o
 -10   1  13        0.63       -0.26      5.91 o
  -9   1  13       21.47       23.99      4.14 o
  -8   1  13       63.94       69.76      4.84 o
  -7   1  13       45.19       50.26      5.26 o
  -6   1  13       62.93       56.39      5.87 o
  -5   1  13      123.69      123.24      4.84 o
  -4   1  13      516.69      524.25      8.76 o
  -3   1  13      488.32      502.65      9.58 o
  -2   1  13       75.35       78.92      3.44 o
  -1   1  13     3514.60     3393.92     35.94 o
   0   1  13     3679.38     3779.56     51.58 o
   1   1  13     3519.86     3352.91     36.07 o
   2   1  13       76.76       88.83      4.49 o
   3   1  13      485.86      510.97      6.70 o
   4   1  13      515.52      519.90      8.63 o
   5   1  13      126.48      131.42      5.57 o
   6   1  13       62.45       61.57      5.00 o
   7   1  13       45.49       51.36      5.35 o
   8   1  13       64.62       69.79      8.89 o
   9   1  13       20.90       10.41      4.86 o
  10   1  13        0.69        0.49      4.94 o
 -10   2  13        0.12       -4.26      4.26 o
  -9   2  13        7.12       12.12      7.85 o
  -8   2  13        6.83        8.95      4.30 o
  -7   2  13      212.77      217.81      6.68 o
  -6   2  13       63.25       63.20      3.86 o
  -5   2  13      270.64      249.97      5.21 o
  -4   2  13       42.11       37.18      2.52 o
  -3   2  13      231.51      232.40      6.17 o
  -2   2  13      316.25      317.78      6.75 o
  -1   2  13      161.49      163.97      3.84 o
   0   2  13        1.00        1.32      0.83 o
   1   2  13      168.51      182.05      3.28 o
   2   2  13      324.71      328.85      5.08 o
   3   2  13      230.45      226.06      4.12 o
   4   2  13       42.07       38.73      2.89 o
   5   2  13      269.71      253.86      7.25 o
   6   2  13       63.93       85.41     12.34 o
   7   2  13      210.58      219.16      8.61 o
   8   2  13        6.78        1.02      4.13 o
   9   2  13        6.80        3.02      4.71 o
  10   2  13        0.10        4.72      4.97 o
 -10   3  13        4.24        5.22      6.18 o
  -9   3  13       22.26       22.00      5.32 o
  -8   3  13       25.07       28.52      5.05 o
  -7   3  13        5.05        7.60      4.33 o
  -6   3  13       62.18       70.86      3.78 o
  -5   3  13       38.66       50.07      2.84 o
  -4   3  13       74.77       57.50      4.14 o
  -3   3  13      142.13      135.44      5.02 o
  -2   3  13      269.87      271.77      6.42 o
  -1   3  13      354.35      332.37      5.20 o
   0   3  13      815.65      755.31      8.81 o
   1   3  13      351.52      333.37      5.75 o
   2   3  13      270.53      273.92      4.87 o
   3   3  13      145.98      143.56      3.43 o
   4   3  13       71.62       62.00      3.26 o
   5   3  13       41.60       48.37      4.02 o
   6   3  13       61.57       61.94      6.01 o
   7   3  13        5.20        7.30      3.76 o
   8   3  13       25.01       26.66      5.22 o
   9   3  13       22.55       24.69      5.46 o
  10   3  13        4.39        8.33      6.92 o
  -9   4  13        1.13        2.23      5.81 o
  -8   4  13       13.06       13.63      8.35 o
  -7   4  13        0.62       -4.48      4.48 o
  -6   4  13      314.48      299.35     11.85 o
  -5   4  13      170.93      144.34     12.13 o
  -4   4  13       70.52       68.29      8.05 o
  -3   4  13       18.44       23.12      5.56 o
  -2   4  13      162.47      163.50      9.87 o
  -1   4  13      172.60      166.23      7.35 o
   0   4  13      220.70      185.56      3.73 o
   1   4  13      175.81      167.22      4.51 o
   2   4  13      160.16      168.28      4.10 o
   3   4  13       19.49       20.66      1.95 o
   4   4  13       73.38       70.80      3.06 o
   5   4  13      172.09      174.73      5.65 o
   6   4  13      311.54      277.24      8.88 o
   7   4  13        0.63       -1.40      3.64 o
   8   4  13       13.23       15.90      5.16 o
   9   4  13        1.14       -4.42      4.42 o
  -9   5  13        9.80       10.74      6.51 o
  -8   5  13       81.09       67.11     10.31 o
  -7   5  13       25.14       22.00      8.48 o
  -6   5  13       24.86       34.20      8.21 o
  -5   5  13       17.47       16.55      6.55 o
  -4   5  13      125.73      135.27     10.90 o
  -3   5  13       50.43       54.09      7.30 o
  -2   5  13      212.32      192.93      7.63 o
  -1   5  13      150.48      157.69      6.00 o
   0   5  13      707.34      700.85     13.54 o
   1   5  13      150.31      160.83      3.69 o
   2   5  13      215.40      211.53      4.41 o
   3   5  13       52.01       48.02      3.15 o
   4   5  13      123.71      133.26      4.76 o
   5   5  13       16.39       14.64      3.82 o
   6   5  13       24.36       22.43      4.07 o
   7   5  13       24.06       17.65      4.43 o
   8   5  13       81.70       61.28      5.96 o
   9   5  13        9.56       22.28      5.61 o
  -8   6  13       10.92       10.49      7.89 o
  -7   6  13       65.44       54.86      9.85 o
  -6   6  13        1.54        0.27      6.91 o
  -5   6  13       22.45       23.58      7.48 o
  -4   6  13       26.76       23.64      6.91 o
  -3   6  13      139.02      143.02      7.53 o
  -2   6  13       11.01        8.57      2.38 o
  -1   6  13      403.60      430.65      7.51 o
   0   6  13      128.45      121.79      6.81 o
   1   6  13      408.73      435.50      7.94 o
   2   6  13       11.66       15.45      2.21 o
   3   6  13      138.85      140.88      6.58 o
   4   6  13       26.46       21.14      3.36 o
   5   6  13       23.34       23.73      3.82 o
   6   6  13        1.68        2.48      4.19 o
   7   6  13       65.17       78.63      6.19 o
   8   6  13       10.98       11.69      4.74 o
  -8   7  13       13.12       16.87      8.96 o
  -7   7  13        8.96        1.66      7.41 o
  -6   7  13       19.18        7.77      6.95 o
  -5   7  13       12.66       23.17      5.57 o
  -4   7  13       76.98       69.89      6.28 o
  -3   7  13       57.15       71.22      6.18 o
  -2   7  13       39.71       38.24      9.71 o
  -1   7  13       33.01       34.02      5.97 o
   0   7  13      113.13      123.26     15.51 o
   1   7  13       31.45       45.21      4.94 o
   2   7  13       40.26       35.62      3.40 o
   3   7  13       55.13       69.14      7.38 o
   4   7  13       77.58       91.92     13.47 o
   5   7  13       12.05       16.95      5.58 o
   6   7  13       19.31       20.74      6.06 o
   7   7  13        8.40       -1.52      5.38 o
   8   7  13       12.95       19.69      9.10 o
  -7   8  13       15.18       20.87      6.28 o
  -6   8  13        9.69        5.09      4.98 o
  -5   8  13       18.10       19.12      5.26 o
  -4   8  13        5.90       11.42      7.08 o
  -3   8  13        5.20        3.75      4.14 o
  -2   8  13      187.48      169.19      8.45 o
  -1   8  13        1.61       -3.76      7.80 o
   0   8  13       49.43       37.37      4.75 o
   1   8  13        1.81       -3.28      3.28 o
   2   8  13      187.20      151.66     11.97 o
   3   8  13        5.03       -5.59      5.59 o
   4   8  13        6.10        5.24      7.07 o
   5   8  13       18.42       20.64      8.03 o
   6   8  13        9.09       19.66      8.82 o
   7   8  13       15.27       10.26      8.72 o
  -6   9  13        8.39        3.69      5.47 o
  -5   9  13        7.82       10.17      5.45 o
  -4   9  13       45.97       57.02      6.63 o
  -3   9  13       33.42       24.06      5.16 o
  -2   9  13        4.04        5.79      4.38 o
  -1   9  13        9.48       10.09      4.20 o
   0   9  13        1.30        4.08      3.81 o
   1   9  13        9.11       20.94      7.60 o
   2   9  13        4.32       -3.10      5.77 o
   3   9  13       32.45       26.41      8.00 o
   4   9  13       46.70       63.76     10.28 o
   5   9  13        7.87        2.73      7.48 o
   6   9  13        8.53        6.11      8.78 o
  -5  10  13       14.57       17.55      6.26 o
  -4  10  13        1.30       -1.67      4.70 o
  -3  10  13       13.28       11.69      5.12 o
  -2  10  13       28.52       33.15      5.73 o
  -1  10  13       26.64       29.76      8.76 o
   0  10  13        0.10       -4.47      6.23 o
   1  10  13       26.26       30.97      8.69 o
   2  10  13       28.68       27.75      9.33 o
   3  10  13       13.56       22.17      9.19 o
   4  10  13        1.31        9.23      8.87 o
   5  10  13       14.75       25.74     10.46 o
  -3  11  13        6.66        0.27      7.68 o
  -2  11  13        4.31        1.53      7.46 o
  -1  11  13        2.83        7.62      8.50 o
   0  11  13        9.78        8.55      8.51 o
   1  11  13        2.98        0.18      8.34 o
   2  11  13        4.18        6.47      8.19 o
   3  11  13        6.45        2.35      8.55 o
   0   0  14     3090.51     3073.73     46.83 o
   1   0  14      855.20      781.21     10.46 o
   2   0  14      387.93      387.08      7.06 o
   3   0  14      645.75      660.28     11.55 o
   4   0  14        0.01       -0.25      1.98 o
   5   0  14       88.39       77.83      4.03 o
   6   0  14        3.02       -1.08      3.76 o
   7   0  14       24.67       26.53      4.43 o
   8   0  14       10.39        4.58      3.93 o
   9   0  14        0.44        1.96      4.55 o
  10   0  14        0.55        2.11      4.98 o
 -10   1  14        4.82        6.71      4.93 o
  -9   1  14       30.87       31.12      5.86 o
  -8   1  14        7.15        4.69      3.22 o
  -7   1  14       13.95       10.91      4.04 o
  -6   1  14       25.69       28.00      4.39 o
  -5   1  14       91.60      103.96      5.26 o
  -4   1  14      308.02      289.70      6.33 o
  -3   1  14      228.91      234.60      6.32 o
  -2   1  14      285.39      274.60      6.19 o
  -1   1  14      184.63      186.78      5.58 o
   0   1  14      505.60      614.64      8.39 o
   1   1  14      190.14      240.72     10.11 o
   2   1  14      281.77      278.70      5.64 o
   3   1  14      227.67      237.70      3.97 o
   4   1  14      316.21      305.27      7.06 o
   5   1  14       88.56      109.56      4.56 o
   6   1  14       25.41       26.66      4.82 o
   7   1  14       14.30        7.85      6.34 o
   8   1  14        8.13        2.44      6.82 o
   9   1  14       31.23       32.38      5.80 o
  10   1  14        4.66       -1.37      5.37 o
 -10   2  14       10.21        4.02      6.33 o
  -9   2  14        4.89        0.64      4.51 o
  -8   2  14        8.18        7.52      4.38 o
  -7   2  14       64.24       71.14      5.90 o
  -6   2  14      284.90      300.71      7.22 o
  -5   2  14       22.23       26.22      2.33 o
  -4   2  14       13.16       16.12      3.07 o
  -3   2  14       87.45       79.69      5.02 o
  -2   2  14      563.48      519.33     10.44 o
  -1   2  14        7.71        6.82      1.60 o
   0   2  14      911.94      962.56      9.44 o
   1   2  14        7.20        8.38      1.35 o
   2   2  14      575.70      537.96      7.17 o
   3   2  14       88.40       83.76      2.59 o
   4   2  14       13.66       15.13      1.88 o
   5   2  14       21.99       24.10      3.03 o
   6   2  14      279.96      288.73      9.06 o
   7   2  14       64.91       68.75      5.74 o
   8   2  14        8.28        2.18      6.19 o
   9   2  14        4.87        1.70      4.78 o
  10   2  14       10.10        3.95      6.78 o
  -9   3  14       22.75       17.05      5.60 o
  -8   3  14       68.35       68.84     11.34 o
  -7   3  14       82.65       83.97      6.35 o
  -6   3  14        5.48        2.26      3.50 o
  -5   3  14       47.31       44.23      4.46 o
  -4   3  14      108.20      108.74      5.28 o
  -3   3  14       26.35       25.02      2.90 o
  -2   3  14       48.45       59.25      3.31 o
  -1   3  14        0.66       -0.07      1.81 o
   0   3  14      394.05      414.63      5.76 o
   1   3  14        0.73        1.32      2.20 o
   2   3  14       47.11       54.94      2.69 o
   3   3  14       28.71       27.87      1.96 o
   4   3  14      106.09      112.22      3.57 o
   5   3  14       46.67       51.77      3.53 o
   6   3  14        5.25        7.12      3.61 o
   7   3  14       81.69       90.04      7.26 o
   8   3  14       68.70       72.00      6.48 o
   9   3  14       22.28       22.69      5.35 o
  -9   4  14        1.91       -5.43      5.43 o
  -8   4  14        1.20        0.16      5.21 o
  -7   4  14      146.50      134.26     13.16 o
  -6   4  14        2.67        9.09      4.71 o
  -5   4  14       44.85       45.12      5.77 o
  -4   4  14        2.14        0.21      3.09 o
  -3   4  14        0.91       -3.15      3.15 o
  -2   4  14       92.50       94.87      5.41 o
  -1   4  14      416.64      381.91      6.66 o
   0   4  14      124.11      112.98      3.84 o
   1   4  14      428.66      383.73      8.13 o
   2   4  14       91.56       97.70      3.76 o
   3   4  14        1.49        0.35      1.46 o
   4   4  14        2.32       -1.61      1.61 o
   5   4  14       47.74       48.72      4.42 o
   6   4  14        2.85        2.30      3.66 o
   7   4  14      143.58      155.07     12.00 o
   8   4  14        1.24        0.75      4.31 o
   9   4  14        1.71        4.24      4.80 o
  -9   5  14       30.88       30.79      7.69 o
  -8   5  14       18.71       19.25      6.39 o
  -7   5  14       27.49       27.11     10.62 o
  -6   5  14       24.88       33.82      8.67 o
  -5   5  14       85.46       83.87      9.99 o
  -4   5  14        3.41       -0.80      5.56 o
  -3   5  14      161.22      164.88     10.83 o
  -2   5  14      133.51      122.88     10.55 o
  -1   5  14      308.69      321.40      7.82 o
   0   5  14       49.05       41.60      3.92 o
   1   5  14      305.42      331.39      6.54 o
   2   5  14      133.71      143.87      3.67 o
   3   5  14      156.93      162.33      6.16 o
   4   5  14        4.09        1.14      2.68 o
   5   5  14       87.23       87.70      5.41 o
   6   5  14       24.51       28.10      4.49 o
   7   5  14       26.66       32.05      4.86 o
   8   5  14       18.07       22.74      5.32 o
   9   5  14       31.34       31.84      5.70 o
  -8   6  14        2.63       -4.05      4.94 o
  -7   6  14       22.42       21.80      8.48 o
  -6   6  14       69.43       85.17     11.19 o
  -5   6  14       27.70       26.45      7.78 o
  -4   6  14       77.85       54.23      8.14 o
  -3   6  14       11.08        3.88      3.82 o
  -2   6  14      955.86      929.14     19.67 o
  -1   6  14       31.05       24.07      3.40 o
   0   6  14       60.67       62.76      3.11 o
   1   6  14       31.81       29.80      2.32 o
   2   6  14      954.94      895.23     15.12 o
   3   6  14       11.36        4.77      3.19 o
   4   6  14       77.99       77.90      4.83 o
   5   6  14       27.32       28.33      3.94 o
   6   6  14       69.19       74.65      5.61 o
   7   6  14       22.27       20.92      4.67 o
   8   6  14        2.65       -0.20      4.43 o
  -8   7  14        6.21        2.69      7.53 o
  -7   7  14        1.29       -2.64      6.54 o
  -6   7  14       15.35       11.79      7.53 o
  -5   7  14       11.57       12.94      8.95 o
  -4   7  14       98.44       99.06      7.24 o
  -3   7  14       11.75       12.98      4.27 o
  -2   7  14       51.97       50.52      5.57 o
  -1   7  14       69.21       70.62      8.34 o
   0   7  14        4.27       18.89     11.35 o
   1   7  14       70.62       82.17      5.93 o
   2   7  14       50.81       52.08      7.39 o
   3   7  14       11.51       10.90      3.44 o
   4   7  14       94.97      101.01      6.11 o
   5   7  14       11.34        3.03      6.11 o
   6   7  14       15.36       14.59      5.87 o
   7   7  14        1.38        0.45      5.67 o
   8   7  14        6.68        2.45      6.11 o
  -7   8  14       13.04       11.00      5.77 o
  -6   8  14        2.11        0.83      5.13 o
  -5   8  14       28.29       28.09      6.02 o
  -4   8  14        4.27        4.71      7.17 o
  -3   8  14       11.73        8.69      4.24 o
  -2   8  14       17.32       19.12      4.67 o
  -1   8  14       50.26       44.06      8.66 o
   0   8  14       24.44       24.70      4.34 o
   1   8  14       49.69       47.50      8.60 o
   2   8  14       18.06       13.36      7.05 o
   3   8  14       10.52       -0.34      6.20 o
   4   8  14        4.34       -0.12      6.70 o
   5   8  14       27.59       19.82      8.14 o
   6   8  14        2.07        5.34      8.10 o
   7   8  14       12.66       18.81      7.18 o
  -6   9  14        1.41       -0.46      6.59 o
  -5   9  14       39.87       31.37      6.23 o
  -4   9  14       18.15       22.88      5.60 o
  -3   9  14       36.92       42.59      6.03 o
  -2   9  14        6.99        4.59      4.32 o
  -1   9  14        0.23       -2.77      4.05 o
   0   9  14        5.63        7.47      4.03 o
   1   9  14        0.32       -2.79      3.48 o
   2   9  14        6.92       11.58      7.36 o
   3   9  14       36.60       27.11      8.28 o
   4   9  14       18.02       21.11      8.58 o
   5   9  14       40.02       46.68     10.76 o
   6   9  14        1.41       -4.27      8.42 o
  -5  10  14        8.38       14.57      5.66 o
  -4  10  14        2.23        6.24      5.08 o
  -3  10  14        7.79       11.82      5.27 o
  -2  10  14        9.32        6.15      4.72 o
  -1  10  14        8.19        9.01      8.09 o
   0  10  14        0.04        0.39      7.25 o
   1  10  14        8.33       22.42      8.80 o
   2  10  14        9.19        3.60      7.27 o
   3  10  14        7.83        9.17      8.51 o
   4  10  14        2.28        7.73      8.53 o
   5  10  14        8.45       16.42      9.87 o
  -3  11  14        3.00        6.96      8.76 o
  -2  11  14        4.44        7.64      8.58 o
  -1  11  14       16.22       17.83      8.87 o
   0  11  14       19.66       26.97      9.89 o
   1  11  14       15.98       13.41      9.28 o
   2  11  14        4.43       12.91      8.75 o
   3  11  14        3.04        7.34      9.24 o
   1   0  15      149.32      151.75      5.17 o
   2   0  15      974.02      946.55     14.19 o
   3   0  15      497.07      465.69      9.41 o
   4   0  15       98.37      100.16      5.33 o
   5   0  15      116.19      130.06      4.98 o
   6   0  15       36.42       36.82      4.63 o
   7   0  15        4.57        3.71      3.86 o
   8   0  15        0.07       -5.03      5.03 o
   9   0  15        2.85        2.79      4.47 o
  10   0  15        0.02       -7.17      7.53 o
 -10   1  15        4.64        8.16      6.71 o
  -9   1  15        4.00        8.31      4.85 o
  -8   1  15       29.90       41.84      5.48 o
  -7   1  15       38.38       36.77      5.08 o
  -6   1  15        0.12       -1.03      3.34 o
  -5   1  15      154.01      156.09      5.37 o
  -4   1  15      446.09      438.53     14.99 o
  -3   1  15       19.33       17.39      2.67 o
  -2   1  15      337.95      313.12      8.02 o
  -1   1  15       56.00       50.62      3.74 o
   0   1  15       18.74       13.61      2.60 o
   1   1  15       56.33       60.66      2.77 o
   2   1  15      343.34      317.50      6.25 o
   3   1  15       16.92       16.08      2.24 o
   4   1  15      442.19      439.31      8.00 o
   5   1  15      159.37      163.34      5.41 o
   6   1  15        0.15       -1.74      2.98 o
   7   1  15       37.09       36.49      4.91 o
   8   1  15       28.97       28.85      5.69 o
   9   1  15        3.98        8.57      4.99 o
  10   1  15        4.82       -1.30      6.28 o
  -9   2  15        9.90       19.23      7.97 o
  -8   2  15        6.94        6.76      4.33 o
  -7   2  15      156.13      158.53      7.79 o
  -6   2  15       86.93       87.41      5.91 o
  -5   2  15      129.80      134.66      4.87 o
  -4   2  15      235.25      221.86      7.09 o
  -3   2  15       61.59       61.74      5.25 o
  -2   2  15      177.83      172.82      5.36 o
  -1   2  15      469.02      474.03      7.43 o
   0   2  15      401.14      405.72      4.82 o
   1   2  15      470.12      477.65      7.88 o
   2   2  15      174.42      183.32      3.76 o
   3   2  15       59.38       61.29      2.95 o
   4   2  15      239.27      232.71      4.80 o
   5   2  15      133.56      141.74     10.42 o
   6   2  15       86.81       80.71      5.65 o
   7   2  15      154.07      162.19      7.66 o
   8   2  15        6.66       -0.24      3.91 o
   9   2  15        9.66        5.24      4.79 o
  -9   3  15       12.37       21.53      5.31 o
  -8   3  15       24.40       31.52      5.31 o
  -7   3  15        0.41       -0.90      4.41 o
  -6   3  15       14.32        8.78      3.84 o
  -5   3  15       81.93       83.46      5.43 o
  -4   3  15      117.35      120.16      5.85 o
  -3   3  15       87.17       78.91      4.24 o
  -2   3  15       36.16       31.81      4.60 o
  -1   3  15      129.32      119.54      2.84 o
   0   3  15      321.47      299.53      4.77 o
   1   3  15      131.71      125.25      3.51 o
   2   3  15       35.42       30.49      2.05 o
   3   3  15       87.24       77.35      2.50 o
   4   3  15      118.80      122.51      4.56 o
   5   3  15       81.97       94.23      5.45 o
   6   3  15       13.70       16.78      3.90 o
   7   3  15        0.31        3.42      3.90 o
   8   3  15       24.20       26.62      5.62 o
   9   3  15       12.52       16.71      5.47 o
  -9   4  15        0.51        5.75      6.09 o
  -8   4  15       41.90       36.82      7.37 o
  -7   4  15       39.74       44.39      8.26 o
  -6   4  15      150.55      150.19      7.37 o
  -5   4  15       69.78       78.15      5.49 o
  -4   4  15       21.01       22.66      4.49 o
  -3   4  15       13.02       18.17      3.68 o
  -2   4  15      129.89      115.97      5.71 o
  -1   4  15      126.04      114.39      3.99 o
   0   4  15       49.44       61.24      2.42 o
   1   4  15      122.03      116.69      3.83 o
   2   4  15      133.34      122.93      3.67 o
   3   4  15       13.00       12.65      2.50 o
   4   4  15       21.31       25.54      3.84 o
   5   4  15       68.96       71.13      5.01 o
   6   4  15      150.35      146.08      7.06 o
   7   4  15       39.99       47.04      5.45 o
   8   4  15       41.66       40.04      5.63 o
   9   4  15        0.52       -4.27      4.27 o
  -9   5  15        9.38       16.39      9.64 o
  -8   5  15       36.37       25.18      6.72 o
  -7   5  15        3.23        3.64      6.67 o
  -6   5  15        4.48        4.90      4.68 o
  -5   5  15       20.94       23.00      5.21 o
  -4   5  15       44.84       55.23      8.09 o
  -3   5  15        8.36        6.75      5.04 o
  -2   5  15       67.17       70.12      6.31 o
  -1   5  15       62.26       67.37      3.32 o
   0   5  15      299.97      311.96      5.48 o
   1   5  15       64.78       73.61      4.84 o
   2   5  15       67.24       75.87      2.80 o
   3   5  15        8.41        3.72      2.69 o
   4   5  15       44.53       49.43      4.37 o
   5   5  15       20.15       21.70      3.74 o
   6   5  15        4.70        6.61      3.78 o
   7   5  15        3.34        6.21      3.93 o
   8   5  15       37.12       37.85      5.63 o
   9   5  15        9.34       11.60      7.02 o
  -8   6  15        2.18       -2.25      8.39 o
  -7   6  15       51.39       59.59      7.58 o
  -6   6  15       21.00       17.54      7.66 o
  -5   6  15       11.56       24.69      7.78 o
  -4   6  15      168.99      158.98     12.47 o
  -3   6  15       23.95       28.42      8.75 o
  -2   6  15      131.66      140.45     10.73 o
  -1   6  15       88.34       74.95     15.10 o
   0   6  15       20.98       20.45      4.22 o
   1   6  15       92.97       89.20      3.18 o
   2   6  15      128.50      137.13      5.60 o
   3   6  15       23.24       23.45      4.14 o
   4   6  15      167.62      166.53      6.65 o
   5   6  15       11.44       14.05      3.88 o
   6   6  15       20.85       21.50      4.59 o
   7   6  15       51.01       48.83      7.52 o
   8   6  15        2.32       -3.54      4.39 o
  -7   7  15       14.30        1.89      7.12 o
  -6   7  15       13.61       10.53      7.41 o
  -5   7  15        8.57        6.97      4.72 o
  -4   7  15       18.49       14.16      4.66 o
  -3   7  15       14.05       12.03      4.30 o
  -2   7  15       92.17       77.34      6.22 o
  -1   7  15       51.90       45.39      5.16 o
   0   7  15      139.84      117.60      9.81 o
   1   7  15       52.06       44.98      5.93 o
   2   7  15       92.71       87.61      4.66 o
   3   7  15       13.08       14.21      3.57 o
   4   7  15       18.80       15.54      3.76 o
   5   7  15        7.98        6.68      4.98 o
   6   7  15       13.53        6.64      9.01 o
   7   7  15       13.76        5.26      6.18 o
  -7   8  15       22.26       18.11      6.55 o
  -6   8  15       14.71       14.90      5.86 o
  -5   8  15       27.69       35.36      5.99 o
  -4   8  15       11.37        8.53      4.65 o
  -3   8  15        8.72        4.46      4.25 o
  -2   8  15      115.11      123.91      7.70 o
  -1   8  15        4.52       -0.34      3.62 o
   0   8  15        2.68        4.69      4.01 o
   1   8  15        4.56        1.00      3.67 o
   2   8  15      114.31      130.20     11.31 o
   3   8  15        8.63        5.25      6.82 o
   4   8  15       11.71       10.92      6.93 o
   5   8  15       27.76       21.87      8.42 o
   6   8  15       13.93       21.12      9.74 o
   7   8  15       22.40       26.64      7.31 o
  -6   9  15        2.54        8.67      5.85 o
  -5   9  15        1.10        1.85      5.30 o
  -4   9  15       35.76       34.56      7.69 o
  -3   9  15        6.00        1.04      4.49 o
  -2   9  15       12.90        5.27      4.35 o
  -1   9  15       34.40       32.30      5.24 o
   0   9  15       73.34       76.56     17.40 o
   1   9  15       34.48       29.88      5.09 o
   2   9  15       13.09       15.96      7.87 o
   3   9  15        5.70        6.43      7.44 o
   4   9  15       36.87       43.03     10.06 o
   5   9  15        1.07       -3.46      7.21 o
   6   9  15        2.60       -8.48      8.48 o
  -4  10  15        2.12        1.38      4.96 o
  -3  10  15       18.70       23.31      5.60 o
  -2  10  15        2.59        1.70      7.84 o
  -1  10  15        6.73        2.33      4.37 o
   0  10  15        0.02       -6.43      6.43 o
   1  10  15        6.20        0.41      6.82 o
   2  10  15        2.55        3.10      8.07 o
   3  10  15       18.57       13.52      8.82 o
   4  10  15        2.08        5.95      8.78 o
  -2  11  15        0.69       -1.41      8.35 o
  -1  11  15        3.69       17.21      9.17 o
   0  11  15        2.17       -1.32      7.12 o
   1  11  15        3.35       -2.39      7.41 o
   2  11  15        0.71       -4.97      7.94 o
   0   0  16      266.27      333.46      9.06 o
   1   0  16      196.17      182.81      4.30 o
   2   0  16      485.87      506.48      8.41 o
   3   0  16       27.11       28.34      5.01 o
   4   0  16      502.40      458.77      9.62 o
   5   0  16      770.15      710.24     14.18 o
   6   0  16        9.09       13.64      4.94 o
   7   0  16       19.78       11.92      5.02 o
   8   0  16       25.46       21.79      8.50 o
   9   0  16        9.80       20.00      5.36 o
  -9   1  16       16.40       24.62      5.60 o
  -8   1  16       15.19       11.75      5.21 o
  -7   1  16        2.96        1.22      3.75 o
  -6   1  16       28.03       22.64      4.21 o
  -5   1  16      177.78      182.53     12.48 o
  -4   1  16      220.98      208.20      6.95 o
  -3   1  16       60.08       54.84      3.66 o
  -2   1  16      306.10      300.76      7.19 o
  -1   1  16     1164.66     1106.40     14.09 o
   0   1  16      177.21      168.11      3.78 o
   1   1  16     1178.12     1117.29     23.74 o
   2   1  16      311.96      308.85      6.34 o
   3   1  16       57.87       57.76      2.79 o
   4   1  16      222.64      219.31      4.54 o
   5   1  16      181.71      176.67      7.09 o
   6   1  16       27.80       34.27      5.10 o
   7   1  16        3.03        4.80      3.88 o
   8   1  16       15.96       12.71      4.57 o
   9   1  16       16.46       18.56      5.34 o
  -9   2  16        0.15       -1.35      4.68 o
  -8   2  16       26.58       35.13      5.46 o
  -7   2  16       12.99       12.49      4.29 o
  -6   2  16      151.62      152.15     13.00 o
  -5   2  16       22.69       23.90      5.84 o
  -4   2  16      154.68      137.22      5.88 o
  -3   2  16       48.44       44.20      3.51 o
  -2   2  16      134.54      125.31      4.56 o
  -1   2  16      174.57      151.49      4.00 o
   0   2  16      171.48      177.01      2.85 o
   1   2  16      181.33      169.14      4.52 o
   2   2  16      135.10      123.29      3.20 o
   3   2  16       45.90       47.74      2.68 o
   4   2  16      155.54      144.53      3.85 o
   5   2  16       22.45       22.20      3.77 o
   6   2  16      155.01      163.51      7.44 o
   7   2  16       13.47       13.21      6.69 o
   8   2  16       26.71       20.86      4.93 o
   9   2  16        0.15       -2.65      5.48 o
  -9   3  16       19.95       19.35      5.75 o
  -8   3  16       34.95       29.12     11.16 o
  -7   3  16        0.35        0.31      4.07 o
  -6   3  16       48.65       41.12      4.84 o
  -5   3  16       87.24       85.82      5.43 o
  -4   3  16       30.66       32.90      3.84 o
  -3   3  16        9.50        9.71      3.47 o
  -2   3  16      100.77       99.29      8.13 o
  -1   3  16       98.97       95.21      4.32 o
   0   3  16       21.18       24.62      1.75 o
   1   3  16       96.67       94.75      3.24 o
   2   3  16      104.50      114.43      3.39 o
   3   3  16        9.58        7.54      2.12 o
   4   3  16       29.75       33.46      2.38 o
   5   3  16       88.02       92.54      5.49 o
   6   3  16       48.57       44.58      4.81 o
   7   3  16        0.26       -3.27      3.83 o
   8   3  16       33.80       29.60      8.95 o
   9   3  16       19.47       19.45      5.58 o
  -9   4  16        7.80        4.17      8.26 o
  -8   4  16       10.00       11.92      6.12 o
  -7   4  16       93.60      107.80      8.00 o
  -6   4  16       74.79       87.19     10.29 o
  -5   4  16       63.31       59.63      5.06 o
  -4   4  16       76.56       80.18      6.44 o
  -3   4  16      311.26      312.86     22.11 o
  -2   4  16      157.90      156.98      5.38 o
  -1   4  16        3.42        2.80      1.78 o
   0   4  16      103.26      104.09      3.95 o
   1   4  16        4.63        4.26      1.88 o
   2   4  16      157.51      155.95      4.21 o
   3   4  16      300.54      287.29      6.53 o
   4   4  16       76.87       81.87      4.97 o
   5   4  16       64.94       66.33      4.99 o
   6   4  16       74.52       80.65      5.86 o
   7   4  16       92.01      107.71      7.00 o
   8   4  16        9.91        8.54      4.66 o
   9   4  16        7.71        6.72      6.21 o
  -8   5  16       16.08        8.00      6.40 o
  -7   5  16        2.24        3.12      5.48 o
  -6   5  16       17.95       12.90      9.19 o
  -5   5  16       71.48       64.51      6.64 o
  -4   5  16      153.78      157.40      8.29 o
  -3   5  16      135.01      118.55      7.12 o
  -2   5  16       50.64       51.32      3.97 o
  -1   5  16      233.32      213.23      5.34 o
   0   5  16      434.94      379.57      6.17 o
   1   5  16      233.13      207.92      5.50 o
   2   5  16       52.73       55.75      4.33 o
   3   5  16      131.91      122.08      8.87 o
   4   5  16      153.98      142.24      6.23 o
   5   5  16       73.14       70.61      5.31 o
   6   5  16       17.69       11.36      4.03 o
   7   5  16        2.24       -0.67      4.12 o
   8   5  16       16.33       20.23      5.34 o
  -8   6  16        2.82        3.50      5.80 o
  -7   6  16       29.27       30.07      6.79 o
  -6   6  16        6.70       10.35      5.10 o
  -5   6  16       56.80       51.22      9.05 o
  -4   6  16       18.39       16.95      4.66 o
  -3   6  16        9.31        3.30     10.93 o
  -2   6  16      113.11      121.67      7.12 o
  -1   6  16      128.23      128.73      7.21 o
   0   6  16      200.04      173.90      5.59 o
   1   6  16      128.49      136.28      5.61 o
   2   6  16      113.26      114.15      5.20 o
   3   6  16        9.53        7.24      4.84 o
   4   6  16       19.03       21.44      3.74 o
   5   6  16       55.72       41.97      6.70 o
   6   6  16        7.28        4.28      3.88 o
   7   6  16       29.06       33.35      5.21 o
   8   6  16        2.90        2.02     11.25 o
  -7   7  16        1.58        3.01      5.15 o
  -6   7  16       10.06       11.93      7.55 o
  -5   7  16        2.44        6.23      4.68 o
  -4   7  16       25.11       29.19      6.42 o
  -3   7  16        5.21       -2.34      3.80 o
  -2   7  16       20.16       18.63      4.43 o
  -1   7  16       11.77       12.59      4.10 o
   0   7  16       26.30       32.05      4.71 o
   1   7  16       12.11       10.21      5.08 o
   2   7  16       19.01       12.82      3.09 o
   3   7  16        5.37        2.35      3.15 o
   4   7  16       24.67       29.84      4.62 o
   5   7  16        2.29       -0.72      4.72 o
   6   7  16        9.73        9.73      9.90 o
   7   7  16        1.69       -4.31      5.87 o
  -6   8  16        8.28        9.15      5.35 o
  -5   8  16       23.19       21.39      9.54 o
  -4   8  16        4.51        0.93      4.46 o
  -3   8  16        2.38        2.01      4.88 o
  -2   8  16       26.68       30.57      5.13 o
  -1   8  16       25.50       28.30      4.97 o
   0   8  16        1.47        3.19      3.93 o
   1   8  16       26.40       38.28      5.54 o
   2   8  16       26.01       30.58      5.22 o
   3   8  16        2.37       10.13      7.14 o
   4   8  16        4.38        6.00      7.32 o
   5   8  16       22.53       21.07      8.46 o
   6   8  16        8.04        7.07      8.35 o
  -5   9  16       19.59       19.90      8.64 o
  -4   9  16       10.96       15.95     11.59 o
  -3   9  16       14.57       15.60      5.10 o
  -2   9  16        9.28       10.20      4.91 o
  -1   9  16       23.99       30.01      8.43 o
   0   9  16       13.12       14.17      4.81 o
   1   9  16       23.37       35.27      5.46 o
   2   9  16        9.13       17.08      8.10 o
   3   9  16       14.49       29.83      8.89 o
   4   9  16       10.72       -2.01      7.80 o
   5   9  16       19.47       22.67      9.46 o
  -4  10  16        9.46       13.23      6.05 o
  -3  10  16        7.07       14.21      5.46 o
  -2  10  16       13.98       12.03      7.97 o
  -1  10  16       12.78       11.21      4.72 o
   0  10  16        0.79        5.29      7.61 o
   1  10  16       12.77       15.53      8.53 o
   2  10  16       13.75        7.48      8.16 o
   3  10  16        7.28       16.67      8.80 o
   4  10  16        9.48       12.57      8.71 o
  -1  11  16        3.60        2.62      8.18 o
   0  11  16        2.29       -4.33      7.91 o
   1  11  16        3.45       -8.23      8.23 o
   1   0  17      604.02      574.20     13.56 o
   2   0  17      645.20      614.88     10.61 o
   3   0  17       23.68       12.61      3.74 o
   4   0  17       95.67       73.98      3.76 o
   5   0  17        2.12        3.29      3.30 o
   6   0  17      119.43      114.27      6.46 o
   7   0  17        0.11       -0.80      3.50 o
   8   0  17        0.68       -4.08      4.08 o
   9   0  17        7.45        4.64      5.16 o
  -9   1  17        7.87       -5.35      5.55 o
  -8   1  17       19.44       24.31      5.46 o
  -7   1  17       10.08        7.18      4.07 o
  -6   1  17       19.71       22.13      4.87 o
  -5   1  17       57.01       54.60      4.65 o
  -4   1  17      270.97      250.03      7.65 o
  -3   1  17      108.71      119.14      5.01 o
  -2   1  17       90.35       92.87      6.03 o
  -1   1  17      329.97      354.55      6.43 o
   0   1  17      127.60      132.23      3.42 o
   1   1  17      330.18      374.22      9.46 o
   2   1  17       89.46       96.29      3.82 o
   3   1  17      105.45      110.76      4.87 o
   4   1  17      279.06      269.30      6.16 o
   5   1  17       54.60       56.15      4.75 o
   6   1  17       20.94       17.24      3.94 o
   7   1  17        9.75        4.40      5.27 o
   8   1  17       18.56       18.47      5.03 o
   9   1  17        8.00        1.47      4.76 o
  -9   2  17        8.20        5.51      5.04 o
  -8   2  17        6.25       10.86      8.28 o
  -7   2  17       42.67       63.07      6.01 o
  -6   2  17       52.85       60.56      5.54 o
  -5   2  17       61.65       67.36      5.07 o
  -4   2  17        7.11       11.48      4.12 o
  -3   2  17      218.26      223.29     13.19 o
  -2   2  17       90.97       93.36      4.19 o
  -1   2  17      298.31      292.74      5.70 o
   0   2  17       51.57       42.50      1.81 o
   1   2  17      294.36      287.34      6.09 o
   2   2  17       91.95       95.62      2.94 o
   3   2  17      224.87      218.91      5.18 o
   4   2  17        7.75       10.05      2.48 o
   5   2  17       62.76       64.61      5.02 o
   6   2  17       52.58       48.96      5.03 o
   7   2  17       42.11       54.42      5.57 o
   8   2  17        5.81        3.68      5.96 o
   9   2  17        8.36        9.45      7.77 o
  -9   3  17       18.57       20.76      5.88 o
  -8   3  17        9.28        6.49      6.53 o
  -7   3  17        2.85        4.98      4.14 o
  -6   3  17       16.40       21.85      4.44 o
  -5   3  17       59.64       72.30      6.35 o
  -4   3  17      263.26      263.11      7.93 o
  -3   3  17       26.04       25.43      3.31 o
  -2   3  17       65.81       69.48      3.88 o
  -1   3  17      219.40      227.64      4.53 o
   0   3  17       47.94       59.18      2.81 o
   1   3  17      219.03      230.99      4.96 o
   2   3  17       67.21       74.10      2.99 o
   3   3  17       27.76       22.37      2.87 o
   4   3  17      264.51      260.54      7.96 o
   5   3  17       57.20       61.79      7.62 o
   6   3  17       16.30       21.21      4.32 o
   7   3  17        2.82        8.14      4.06 o
   8   3  17        9.17        7.61      5.28 o
   9   3  17       18.51       21.31      5.79 o
  -9   4  17        2.16       -0.80      8.98 o
  -8   4  17       21.88       37.03      7.76 o
  -7   4  17       48.05       41.43      5.68 o
  -6   4  17       65.28       82.20      6.14 o
  -5   4  17       34.42       37.06      4.58 o
  -4   4  17        4.36        1.75      3.18 o
  -3   4  17      338.71      319.34     10.59 o
  -2   4  17      118.03      112.73      4.96 o
  -1   4  17       22.56       20.00      2.20 o
   0   4  17      349.26      339.94      5.57 o
   1   4  17       23.33       21.75      2.40 o
   2   4  17      118.50      111.76      3.81 o
   3   4  17      338.77      316.60      6.99 o
   4   4  17        4.53        9.85      3.23 o
   5   4  17       33.41       36.40      4.26 o
   6   4  17       65.02       84.17      6.35 o
   7   4  17       48.74       53.41      5.72 o
   8   4  17       22.00       27.70      5.44 o
   9   4  17        2.31        4.19      9.56 o
  -8   5  17       13.30       12.33      6.64 o
  -7   5  17        6.05        7.06      7.12 o
  -6   5  17        1.21       -4.01      4.01 o
  -5   5  17        0.81       -0.36      4.30 o
  -4   5  17        2.31        5.13      3.94 o
  -3   5  17      216.78      215.07      7.14 o
  -2   5  17       58.94       55.81      4.07 o
  -1   5  17      119.54       95.11      4.59 o
   0   5  17       21.44       26.01      2.21 o
   1   5  17      121.22      100.30      4.20 o
   2   5  17       58.56       60.96      4.27 o
   3   5  17      216.53      225.24      7.36 o
   4   5  17        2.67        5.85      2.99 o
   5   5  17        1.02        0.94      3.13 o
   6   5  17        1.09        0.95      3.47 o
   7   5  17        6.29        6.18      4.26 o
   8   5  17       13.61       16.36      5.17 o
  -8   6  17        3.49       18.35      8.76 o
  -7   6  17       20.75       20.22     12.73 o
  -6   6  17       13.00        9.96      5.46 o
  -5   6  17       27.07       30.99      5.52 o
  -4   6  17       18.21       29.23      5.15 o
  -3   6  17        4.55        8.39      3.03 o
  -2   6  17       13.38       18.57      3.42 o
  -1   6  17       17.99       18.42      2.93 o
   0   6  17      155.39      143.71      5.05 o
   1   6  17       19.32       19.58      3.18 o
   2   6  17       12.82       10.90      3.00 o
   3   6  17        4.22        1.87      7.20 o
   4   6  17       17.32       13.49      3.43 o
   5   6  17       27.24       27.94      4.26 o
   6   6  17       12.72       10.82      4.23 o
   7   6  17       20.53       19.44      9.07 o
   8   6  17        3.39        1.10      6.54 o
  -7   7  17       14.52       12.57      6.16 o
  -6   7  17       22.54       22.01      5.79 o
  -5   7  17       29.09       37.86      7.57 o
  -4   7  17       11.68       10.03      4.64 o
  -3   7  17       17.30       21.64      4.80 o
  -2   7  17        7.42       10.92      4.11 o
  -1   7  17       51.86       55.47      5.64 o
   0   7  17      246.30      245.64      9.68 o
   1   7  17       49.55       48.04      6.35 o
   2   7  17        7.87        8.85      5.00 o
   3   7  17       17.46       15.95      4.04 o
   4   7  17       12.34       13.24      4.19 o
   5   7  17       28.66       37.56      8.94 o
   6   7  17       22.33       22.84      6.48 o
   7   7  17       14.49       28.05      7.23 o
  -6   8  17       16.01       20.49      6.02 o
  -5   8  17       10.10        7.70      5.01 o
  -4   8  17        5.37       13.14      5.19 o
  -3   8  17        9.36       17.99      4.99 o
  -2   8  17       46.05       43.67      5.77 o
  -1   8  17       53.07       52.57      5.94 o
   0   8  17       44.40       51.84      5.94 o
   1   8  17       53.35       61.53      7.51 o
   2   8  17       44.56       44.09      5.71 o
   3   8  17        9.75       11.84      7.68 o
   4   8  17        5.37        8.28      7.69 o
   5   8  17       10.01       14.30      8.67 o
   6   8  17       16.15       21.48      9.21 o
  -5   9  17        1.86        3.48      7.68 o
  -4   9  17       13.64       11.79      5.57 o
  -3   9  17        1.05        4.04      4.80 o
  -2   9  17        7.63        2.89      6.59 o
  -1   9  17       34.79       30.42      6.33 o
   0   9  17       21.80       33.32      7.63 o
   1   9  17       34.45       44.98      5.93 o
   2   9  17        7.48       10.99      7.37 o
   3   9  17        1.05        6.95      7.75 o
   4   9  17       13.22       18.90      8.92 o
   5   9  17        1.73       -6.52      8.01 o
  -3  10  17       27.54       28.13      6.42 o
  -2  10  17        0.37        3.19      4.75 o
  -1  10  17        0.25       -0.25      8.83 o
   0  10  17        6.81        0.20      7.23 o
   1  10  17        0.22        7.75      7.89 o
   2  10  17        0.33       -1.48      7.94 o
   3  10  17       27.70       44.78     10.88 o
   0   0  18       60.35       60.41      7.34 o
   1   0  18      188.08      192.73      5.63 o
   2   0  18        9.71        2.80      2.07 o
   3   0  18       66.31       68.71      4.21 o
   4   0  18        0.05       -2.09      2.09 o
   5   0  18       69.05       80.38      8.30 o
   6   0  18        3.90        5.41      3.60 o
   7   0  18       48.67       64.46      5.81 o
   8   0  18       21.06       14.48      4.95 o
   9   0  18       11.78        5.80      5.05 o
  -9   1  18        5.84        4.04      8.04 o
  -8   1  18       23.05       21.79      5.40 o
  -7   1  18        0.17       -1.87      3.99 o
  -6   1  18       10.02        2.65      5.94 o
  -5   1  18       69.32       63.00      5.66 o
  -4   1  18       36.49       38.94      6.00 o
  -3   1  18       71.70       67.13      4.21 o
  -2   1  18      432.43      397.11      7.50 o
  -1   1  18      339.12      333.55      6.28 o
   0   1  18        3.96        9.51      2.27 o
   1   1  18      337.79      346.28      6.62 o
   2   1  18      430.87      390.74      7.55 o
   3   1  18       73.57       73.39      3.27 o
   4   1  18       36.34       35.02      2.99 o
   5   1  18       71.56       72.39      5.08 o
   6   1  18        9.55        5.33      3.58 o
   7   1  18        0.20       -3.50      3.50 o
   8   1  18       23.02       24.26      5.33 o
   9   1  18        6.06       10.67      5.24 o
  -9   2  18        2.13       -1.12      5.00 o
  -8   2  18       17.71       13.77      5.07 o
  -7   2  18       33.02       35.11      5.15 o
  -6   2  18       34.75       27.52      6.46 o
  -5   2  18       48.36       51.65      4.72 o
  -4   2  18      151.22      161.77      9.01 o
  -3   2  18       36.86       34.44      3.78 o
  -2   2  18      285.51      285.71      7.00 o
  -1   2  18        2.79        3.91      2.27 o
   0   2  18        0.38       -1.14      1.44 o
   1   2  18        2.69        7.30      2.23 o
   2   2  18      289.95      296.91      5.93 o
   3   2  18       35.88       44.70      2.85 o
   4   2  18      151.57      149.15      5.00 o
   5   2  18       47.98       49.86      5.92 o
   6   2  18       36.27       33.86      4.69 o
   7   2  18       34.04       32.29      8.10 o
   8   2  18       17.74        8.33      7.63 o
   9   2  18        2.20        0.00      4.90 o
  -9   3  18       23.54       29.86      7.73 o
  -8   3  18       28.68       49.85      6.64 o
  -7   3  18       17.09        9.15      4.50 o
  -6   3  18        5.79        5.28      3.82 o
  -5   3  18       54.81       57.70      5.01 o
  -4   3  18       15.71        7.51      4.04 o
  -3   3  18       68.09       79.48      4.56 o
  -2   3  18      171.14      182.64      5.83 o
  -1   3  18       48.96       43.25      2.39 o
   0   3  18      456.58      440.32      6.42 o
   1   3  18       48.50       44.06      2.54 o
   2   3  18      165.18      165.14      4.30 o
   3   3  18       69.50       71.10      6.46 o
   4   3  18       15.34       10.80      4.29 o
   5   3  18       52.45       53.73      4.83 o
   6   3  18        5.73       -2.37      3.33 o
   7   3  18       17.66       21.01      4.76 o
   8   3  18       27.86       29.49      5.34 o
   9   3  18       23.28       23.99      7.55 o
  -8   4  18        9.47        2.10      6.09 o
  -7   4  18       37.80       39.72      5.56 o
  -6   4  18        6.61        5.74      3.84 o
  -5   4  18       54.67       52.98      5.00 o
  -4   4  18      115.67      121.08      5.96 o
  -3   4  18      106.15       98.26      6.73 o
  -2   4  18        9.99        6.44      2.71 o
  -1   4  18       20.74       23.91      2.88 o
   0   4  18       69.28       58.96      2.66 o
   1   4  18       19.53       23.22      2.47 o
   2   4  18       10.59       10.08      2.38 o
   3   4  18      104.67       97.61      5.26 o
   4   4  18      116.74      120.37      5.96 o
   5   4  18       55.49       55.40      8.24 o
   6   4  18        6.66        9.89      3.85 o
   7   4  18       36.56       45.27      8.61 o
   8   4  18        9.42        9.79      4.81 o
  -8   5  18        6.63        6.39      6.32 o
  -7   5  18        0.72       -2.36      5.32 o
  -6   5  18       18.44       12.70      5.48 o
  -5   5  18       34.54       32.89      5.86 o
  -4   5  18       42.87       39.00      5.44 o
  -3   5  18       27.10       26.25      3.61 o
  -2   5  18      110.33      104.47      6.58 o
  -1   5  18       28.83       30.36      3.28 o
   0   5  18      816.71      772.70     11.36 o
   1   5  18       30.06       31.71      3.78 o
   2   5  18      113.49      108.86      5.35 o
   3   5  18       26.22       24.04      3.73 o
   4   5  18       44.11       44.22      4.35 o
   5   5  18       34.43       42.76      4.66 o
   6   5  18       18.02       15.61      4.06 o
   7   5  18        0.85        2.85      5.49 o
   8   5  18        6.68        5.97      4.97 o
  -7   6  18       11.48        1.72     11.04 o
  -6   6  18       14.62        2.47      5.21 o
  -5   6  18       48.82       40.87      6.08 o
  -4   6  18        1.76        2.62      3.30 o
  -3   6  18        1.66       -1.95      2.92 o
  -2   6  18       13.70       19.53      5.52 o
  -1   6  18       44.59       38.92      3.64 o
   0   6  18       33.40       37.22      4.92 o
   1   6  18       41.20       34.15      3.70 o
   2   6  18       13.90       14.40      3.21 o
   3   6  18        1.87        0.06      3.16 o
   4   6  18        1.88        2.10      3.24 o
   5   6  18       48.95       34.04      4.62 o
   6   6  18       15.29       17.31      8.36 o
   7   6  18       11.46       10.76      4.82 o
  -7   7  18        0.25       -6.71      6.71 o
  -6   7  18        7.94        9.94      5.52 o
  -5   7  18        5.06        8.64      5.47 o
  -4   7  18       37.59       42.62      4.64 o
  -3   7  18        1.88        0.57      3.15 o
  -2   7  18       15.93       13.36      3.38 o
  -1   7  18       22.39       28.61      3.49 o
   0   7  18        3.99        0.95      3.82 o
   1   7  18       21.53       15.74      5.40 o
   2   7  18       16.69        5.92      3.13 o
   3   7  18        1.94        7.22      6.55 o
   4   7  18       37.23       36.03      6.73 o
   5   7  18        5.04       -1.25      6.98 o
   6   7  18        7.67        2.53      5.91 o
   7   7  18        0.21       10.09     16.91 o
  -6   8  18        7.94        5.06      4.26 o
  -5   8  18        6.42        6.42      5.37 o
  -4   8  18       11.20       14.50      9.05 o
  -3   8  18       17.23       25.42      8.65 o
  -2   8  18       15.81       21.23      5.02 o
  -1   8  18       17.90       20.79      4.87 o
   0   8  18        9.83        3.82      4.20 o
   1   8  18       19.05       15.36      4.75 o
   2   8  18       15.65       16.95      4.97 o
   3   8  18       17.18       20.29      8.23 o
   4   8  18       10.78        2.69      7.66 o
   5   8  18        6.52       11.04      8.25 o
   6   8  18        7.78       17.01      9.85 o
  -4   9  18       18.47       24.36      6.06 o
  -3   9  18       40.73       49.29      6.60 o
  -2   9  18       14.56       14.23      6.42 o
  -1   9  18       13.99       20.42      5.23 o
   0   9  18        4.28        2.40      4.52 o
   1   9  18       13.51       24.06      5.41 o
   2   9  18       14.69       14.96      8.53 o
   3   9  18       40.31       37.39      9.19 o
   4   9  18       18.12       20.30      9.60 o
  -3  10  18        4.75       -1.11      7.15 o
  -2  10  18        5.52        1.88      5.33 o
  -1  10  18        0.56        0.40      4.53 o
   0  10  18        0.19       -3.35      7.16 o
   1  10  18        0.54       -5.81      7.39 o
   2  10  18        5.40        6.77      7.96 o
   3  10  18        4.80       12.31      9.21 o
   1   0  19       15.85       18.04      2.35 o
   2   0  19       17.95       22.53      2.62 o
   3   0  19      281.96      253.72      7.57 o
   4   0  19        4.86       -1.66      2.08 o
   5   0  19      118.27      122.27      8.01 o
   6   0  19       68.76       85.68      6.09 o
   7   0  19        0.31       -0.37      5.68 o
   8   0  19       10.97        8.55      4.79 o
   9   0  19        0.18       -4.89      4.89 o
  -9   1  19        9.84       13.40      5.59 o
  -8   1  19        1.02        0.32      4.49 o
  -7   1  19       13.95        6.04      5.41 o
  -6   1  19        1.54       -1.01      3.41 o
  -5   1  19       68.80       60.24      4.93 o
  -4   1  19       50.99       49.63      4.32 o
  -3   1  19       90.88       91.23      4.85 o
  -2   1  19      103.94      102.87      4.07 o
  -1   1  19      362.91      370.51      6.86 o
   0   1  19       91.54      102.04      3.39 o
   1   1  19      360.99      374.02      7.09 o
   2   1  19      106.23      103.81      6.04 o
   3   1  19       90.47       85.01      3.45 o
   4   1  19       51.78       49.88      3.25 o
   5   1  19       67.95       64.39      5.08 o
   6   1  19        1.75        4.88      4.72 o
   7   1  19       13.67        6.20      4.19 o
   8   1  19        1.16       -3.98      4.32 o
   9   1  19        9.88       12.19      5.56 o
  -9   2  19        4.65       11.17      6.76 o
  -8   2  19       10.05       12.34      5.58 o
  -7   2  19       16.97       18.97      4.97 o
  -6   2  19        6.16        1.60      3.70 o
  -5   2  19       40.54       41.51      4.54 o
  -4   2  19       76.91       69.83      4.88 o
  -3   2  19       56.05       62.25      7.24 o
  -2   2  19       78.95       73.65      4.09 o
  -1   2  19        0.62        0.87      1.88 o
   0   2  19      145.54      140.74      2.76 o
   1   2  19        0.76        3.67      2.08 o
   2   2  19       78.87       80.60      2.85 o
   3   2  19       57.73       61.60      3.82 o
   4   2  19       76.54       75.74      5.02 o
   5   2  19       42.06       38.00      4.46 o
   6   2  19        6.19        7.70      3.90 o
   7   2  19       16.75       15.51      4.77 o
   8   2  19        9.74       13.05      5.14 o
   9   2  19        4.80       14.91     10.08 o
  -8   3  19        5.84        9.84      5.10 o
  -7   3  19        7.80       -1.28      5.88 o
  -6   3  19        8.63        7.63      4.92 o
  -5   3  19      114.04      109.69      6.32 o
  -4   3  19       35.41       45.07      6.03 o
  -3   3  19      226.65      257.05      7.55 o
  -2   3  19      309.78      325.26      7.85 o
  -1   3  19        3.29        3.39      1.74 o
   0   3  19       96.18      103.12      3.11 o
   1   3  19        3.20        6.42      1.77 o
   2   3  19      312.06      315.81      5.95 o
   3   3  19      224.63      238.73      6.06 o
   4   3  19       35.37       32.50      4.08 o
   5   3  19      112.66      101.58      5.97 o
   6   3  19        9.19       14.83      4.04 o
   7   3  19        7.82        6.59      4.08 o
   8   3  19        5.76        6.80      4.84 o
  -8   4  19        5.77        9.81      6.75 o
  -7   4  19       19.50       14.99      4.90 o
  -6   4  19       44.53       50.57      6.00 o
  -5   4  19        9.13        6.66      3.73 o
  -4   4  19        7.78       -1.60      4.26 o
  -3   4  19       25.41       19.76      4.50 o
  -2   4  19      279.84      283.86      7.53 o
  -1   4  19      118.26      109.97      4.67 o
   0   4  19       58.31       51.13      2.50 o
   1   4  19      116.01      103.32      4.11 o
   2   4  19      285.84      288.02      8.08 o
   3   4  19       26.36       28.27      3.73 o
   4   4  19        8.28        4.03      4.13 o
   5   4  19        8.76       12.90      3.73 o
   6   4  19       45.09       45.95      5.23 o
   7   4  19       19.92       22.32      6.48 o
   8   4  19        5.79        1.16      4.75 o
  -8   5  19        6.16       26.79     10.15 o
  -7   5  19        4.23        2.01      5.66 o
  -6   5  19       25.35       30.61      6.28 o
  -5   5  19        4.10       -4.29      5.07 o
  -4   5  19        2.81       -0.55      3.72 o
  -3   5  19       32.39       33.17      3.78 o
  -2   5  19        0.37       -1.01      3.56 o
  -1   5  19        5.35        3.14      2.41 o
   0   5  19      164.28      159.41      7.92 o
   1   5  19        5.46        8.02      2.96 o
   2   5  19        0.24        0.91      2.71 o
   3   5  19       33.67       32.75      4.70 o
   4   5  19        3.24        0.08      3.40 o
   5   5  19        3.79        3.98      3.46 o
   6   5  19       24.98       25.78      5.43 o
   7   5  19        4.18        2.96      5.50 o
   8   5  19        6.08       -0.82      6.16 o
  -7   6  19       13.23       22.11      6.66 o
  -6   6  19        3.16        7.23      7.41 o
  -5   6  19        9.38        4.12      4.67 o
  -4   6  19        5.67       12.94      3.65 o
  -3   6  19        9.13       10.98      3.35 o
  -2   6  19        3.16        1.02      2.66 o
  -1   6  19       47.43       53.33      4.85 o
   0   6  19       53.21       40.22      4.92 o
   1   6  19       48.05       57.00      4.43 o
   2   6  19        3.02        0.21      3.67 o
   3   6  19       10.30       14.02      4.04 o
   4   6  19        5.41        8.37      4.33 o
   5   6  19        9.61        7.28      6.01 o
   6   6  19        3.04        3.72      4.73 o
   7   6  19       12.98       23.72      5.47 o
  -6   7  19        2.91        7.67      4.39 o
  -5   7  19        8.90        7.93      4.51 o
  -4   7  19       10.12       12.96      4.03 o
  -3   7  19       49.78       54.89      7.48 o
  -2   7  19       15.46       15.14      3.93 o
  -1   7  19       45.39       43.58      5.55 o
   0   7  19        0.83       -1.79      3.80 o
   1   7  19       43.93       46.32      5.67 o
   2   7  19       14.47       13.22      3.38 o
   3   7  19       49.37       42.06      5.16 o
   4   7  19       10.19       10.13      7.41 o
   5   7  19        9.10       21.30      8.82 o
   6   7  19        2.91        2.08      5.71 o
  -5   8  19       11.22       17.77      4.54 o
  -4   8  19        3.47        7.94      3.98 o
  -3   8  19       16.42       14.49      3.96 o
  -2   8  19       33.00       27.94      5.52 o
  -1   8  19        4.03        3.30      4.24 o
   0   8  19        4.04        1.55      4.77 o
   1   8  19        3.98        5.47      4.32 o
   2   8  19       32.74       36.89     10.54 o
   3   8  19       16.00       14.21      7.84 o
   4   8  19        3.47       -6.52      6.52 o
   5   8  19       11.04        7.68      7.78 o
  -4   9  19       15.87        6.76      5.75 o
  -3   9  19        1.02        4.87      5.01 o
  -2   9  19       10.11        5.40      7.69 o
  -1   9  19       12.60        8.44      4.81 o
   0   9  19       10.48        8.40      7.75 o
   1   9  19       12.76       10.62      4.88 o
   2   9  19       10.05       17.70      8.00 o
   3   9  19        0.96       -0.12      7.50 o
   4   9  19       15.32       11.47      9.30 o
  -2  10  19        1.00        0.10      4.96 o
  -1  10  19        2.61        4.72      4.90 o
   0  10  19        5.74       -0.50      7.71 o
   1  10  19        2.78       -0.64      7.94 o
   2  10  19        1.02        2.71      7.71 o
   0   0  20      603.39      519.19     20.52 o
   1   0  20      135.95      141.76      4.29 o
   2   0  20        0.47        0.89      2.12 o
   3   0  20       14.25        9.11      3.02 o
   4   0  20       15.53        9.94      3.20 o
   5   0  20      167.59      160.13      7.05 o
   6   0  20       12.00       17.54      4.33 o
   7   0  20       50.59       60.09      7.54 o
   8   0  20        0.31        5.26      6.79 o
  -8   1  20       11.21       12.33      9.44 o
  -7   1  20        6.67        4.69      4.11 o
  -6   1  20        0.90       -1.48      4.00 o
  -5   1  20       27.39       34.05      4.31 o
  -4   1  20       93.76      105.85      5.54 o
  -3   1  20       75.15       82.73      4.65 o
  -2   1  20       53.81       65.44      3.46 o
  -1   1  20       41.11       42.85      2.75 o
   0   1  20       95.43       92.69      6.98 o
   1   1  20       41.22       46.24      4.24 o
   2   1  20       54.14       54.58      3.41 o
   3   1  20       76.30       77.20      3.38 o
   4   1  20       93.60      100.48      5.53 o
   5   1  20       26.18       31.65      4.31 o
   6   1  20        0.82       -0.17      3.91 o
   7   1  20        7.16        3.48      4.36 o
   8   1  20       11.19        9.75      5.40 o
  -8   2  20       28.75       32.58      5.93 o
  -7   2  20       10.41        2.62      9.28 o
  -6   2  20        3.82        8.71      3.98 o
  -5   2  20       37.98       45.56      5.64 o
  -4   2  20       96.24      107.66      5.67 o
  -3   2  20      251.57      242.10      9.77 o
  -2   2  20       30.98       33.16      5.31 o
  -1   2  20      131.82      119.01      3.44 o
   0   2  20      252.34      244.81      3.81 o
   1   2  20      128.80      121.52      5.05 o
   2   2  20       27.47       22.81      2.00 o
   3   2  20      251.62      211.51      8.89 o
   4   2  20       95.13      102.29      9.06 o
   5   2  20       36.70       30.94      4.39 o
   6   2  20        4.30        6.53      3.79 o
   7   2  20       10.59       13.22      4.72 o
   8   2  20       28.78       49.53      6.23 o
  -8   3  20        7.12       11.17      5.32 o
  -7   3  20       18.37       17.02      9.96 o
  -6   3  20       52.95       54.25      5.57 o
  -5   3  20       32.83       34.35      5.17 o
  -4   3  20       47.89       33.49      4.26 o
  -3   3  20      313.61      292.87      8.28 o
  -2   3  20      168.86      170.27      5.98 o
  -1   3  20       22.99       23.96      2.20 o
   0   3  20       40.69       41.17      2.50 o
   1   3  20       21.94       18.56      2.22 o
   2   3  20      167.47      171.22      4.46 o
   3   3  20      322.29      305.34     14.87 o
   4   3  20       49.40       56.00      4.76 o
   5   3  20       32.27       37.98      6.21 o
   6   3  20       53.64       56.09      5.53 o
   7   3  20       18.82       21.17      5.21 o
   8   3  20        7.02        6.92      4.87 o
  -8   4  20        8.46        4.18      6.42 o
  -7   4  20        6.88        0.15      4.59 o
  -6   4  20        7.34        8.45      4.40 o
  -5   4  20       37.17       32.74      4.63 o
  -4   4  20       11.76       12.14      3.61 o
  -3   4  20       38.34       36.15      8.69 o
  -2   4  20       34.79       40.68      3.70 o
  -1   4  20      175.89      162.40      5.59 o
   0   4  20       65.06       70.52      3.42 o
   1   4  20      176.16      160.95      9.51 o
   2   4  20       32.80       38.31      8.06 o
   3   4  20       39.39       34.16      4.03 o
   4   4  20       11.99       14.15      3.63 o
   5   4  20       37.31       34.25      4.51 o
   6   4  20        7.21        5.47      4.11 o
   7   4  20        6.42       13.13      4.68 o
   8   4  20        8.69        8.83      5.18 o
  -7   5  20        3.59        6.76     10.82 o
  -6   5  20       14.57       19.44      5.95 o
  -5   5  20       11.53       10.19      5.05 o
  -4   5  20       28.87       26.92      5.33 o
  -3   5  20       35.65       35.86      4.02 o
  -2   5  20        8.53        5.34      2.80 o
  -1   5  20       51.37       55.36      3.80 o
   0   5  20      165.80      159.72      6.41 o
   1   5  20       51.70       57.94      6.74 o
   2   5  20        8.82        3.42      3.06 o
   3   5  20       36.64       39.46      5.45 o
   4   5  20       29.09       25.82      4.19 o
   5   5  20       11.69       10.95      3.92 o
   6   5  20       14.12        7.43      4.49 o
   7   5  20        3.78       -4.69      4.69 o
  -7   6  20       11.20       11.25      6.09 o
  -6   6  20       24.11       29.91      6.42 o
  -5   6  20       14.12       18.06      5.77 o
  -4   6  20        0.13        5.42      3.63 o
  -3   6  20        2.90        2.26      3.25 o
  -2   6  20       24.69       18.70      3.49 o
  -1   6  20       36.93       34.19      5.13 o
   0   6  20       56.35       58.21      5.71 o
   1   6  20       36.75       38.88      4.55 o
   2   6  20       25.21       28.64      4.97 o
   3   6  20        2.98       -0.10      3.58 o
   4   6  20        0.11       -3.77      3.77 o
   5   6  20       13.87        9.22      4.09 o
   6   6  20       24.41       25.09      4.95 o
   7   6  20       11.33       12.06      6.39 o
  -6   7  20        4.83        2.32      4.43 o
  -5   7  20        0.04       -3.25      3.88 o
  -4   7  20        1.34        0.37      3.81 o
  -3   7  20        9.06       12.70      3.69 o
  -2   7  20       23.10       17.16      5.00 o
  -1   7  20       10.55       19.15      7.40 o
   0   7  20        1.27        0.84      3.97 o
   1   7  20       10.73       15.09      4.64 o
   2   7  20       24.29       25.78      5.43 o
   3   7  20        9.05        2.18      4.14 o
   4   7  20        1.17       -1.91      6.55 o
   5   7  20        0.04       -4.13      7.12 o
   6   7  20        4.72       10.40      6.37 o
  -5   8  20       10.81       16.17      6.62 o
  -4   8  20        3.15        0.45      3.96 o
  -3   8  20        5.88        2.47      4.81 o
  -2   8  20       32.80       43.64      6.10 o
  -1   8  20        4.90        5.19      4.39 o
   0   8  20        0.10       -0.85      7.80 o
   1   8  20        4.76        8.05      5.92 o
   2   8  20       32.65       33.36      7.45 o
   3   8  20        5.82        1.94      7.36 o
   4   8  20        2.99       -6.14      6.14 o
   5   8  20       10.55       23.67      9.78 o
  -3   9  20       15.10       14.79      5.81 o
  -2   9  20        5.57       -0.04      4.72 o
  -1   9  20        6.35        4.42      7.46 o
   0   9  20        5.99       -0.88      4.55 o
   1   9  20        6.10       11.68      5.22 o
   2   9  20        5.44        7.91      7.18 o
   3   9  20       15.34       24.33      9.49 o
   0  10  20        0.63        5.97      7.73 o
   1   0  21       10.62       14.78      2.29 o
   2   0  21       90.34       98.83      4.19 o
   3   0  21      122.74      136.73      5.68 o
   4   0  21       26.70       25.74      3.80 o
   5   0  21        0.51        6.06      3.46 o
   6   0  21        0.63        3.80      3.68 o
   7   0  21        4.94        5.19      4.49 o
   8   0  21       13.91       15.56      5.60 o
  -8   1  21        1.23        2.07      4.62 o
  -7   1  21       17.19       16.51      6.96 o
  -6   1  21        5.49        4.19      6.55 o
  -5   1  21       13.40       11.17      3.82 o
  -4   1  21       10.08        5.64      3.31 o
  -3   1  21        1.60        6.93      2.89 o
  -2   1  21       49.36       44.36      3.28 o
  -1   1  21       14.69       11.14      2.26 o
   0   1  21      133.87      129.07      4.66 o
   1   1  21       16.27       13.10      2.42 o
   2   1  21       47.55       44.46      3.33 o
   3   1  21        1.85        3.70      1.91 o
   4   1  21       10.10        3.19      3.12 o
   5   1  21       13.31       11.18      3.80 o
   6   1  21        5.66        8.66      4.12 o
   7   1  21       17.23        8.73      4.68 o
   8   1  21        1.25       -2.48      4.53 o
  -8   2  21       20.40       19.84     10.53 o
  -7   2  21       22.47       27.93      5.42 o
  -6   2  21       15.87       17.02      4.39 o
  -5   2  21        5.26        9.23      3.71 o
  -4   2  21      175.78      179.18      7.14 o
  -3   2  21       45.94       42.96      4.03 o
  -2   2  21        7.93       16.05      5.17 o
  -1   2  21       61.53       68.51      2.87 o
   0   2  21       91.79      100.50      3.93 o
   1   2  21       60.47       70.54      4.91 o
   2   2  21        8.04        4.72      1.73 o
   3   2  21       44.91       42.81      3.00 o
   4   2  21      174.77      181.82      7.12 o
   5   2  21        5.22        5.44      3.74 o
   6   2  21       15.69       19.35      4.64 o
   7   2  21       22.03       28.94      5.46 o
   8   2  21       20.56       20.26      5.72 o
  -8   3  21        3.44       -0.74      5.41 o
  -7   3  21       14.47        7.97      4.92 o
  -6   3  21       16.40       29.35      5.06 o
  -5   3  21       20.12       18.32      4.13 o
  -4   3  21        4.64        5.36      4.19 o
  -3   3  21       18.31       20.87      3.50 o
  -2   3  21       26.63       30.50      3.51 o
  -1   3  21      266.42      251.98      5.23 o
   0   3  21        8.97       11.82      1.96 o
   1   3  21      273.21      265.23      5.82 o
   2   3  21       26.42       26.21      2.48 o
   3   3  21       19.64       17.84      4.53 o
   4   3  21        4.40        7.99      3.37 o
   5   3  21       20.62       17.27      4.04 o
   6   3  21       17.23       20.17      4.61 o
   7   3  21       14.93       16.50      4.90 o
   8   3  21        3.44       -3.05      4.82 o
  -7   4  21        5.64        1.83      4.51 o
  -6   4  21       36.83       41.14      5.73 o
  -5   4  21       16.92       12.25      4.18 o
  -4   4  21        5.81        2.98      3.41 o
  -3   4  21       19.83       21.33      4.78 o
  -2   4  21       44.31       46.89      3.88 o
  -1   4  21       22.63       24.87      3.09 o
   0   4  21       45.26       53.69      4.28 o
   1   4  21       21.76       25.92      6.05 o
   2   4  21       44.34       45.81      5.01 o
   3   4  21       18.84       23.62      3.92 o
   4   4  21        6.01        8.40      3.36 o
   5   4  21       17.33       15.30      4.10 o
   6   4  21       36.96       46.67      6.07 o
   7   4  21        5.81        4.48      4.78 o
  -7   5  21        9.20       10.17      6.44 o
  -6   5  21       13.95       27.08     12.69 o
  -5   5  21       23.25       22.89      5.65 o
  -4   5  21        7.98        7.95      4.70 o
  -3   5  21       21.63       21.45      3.62 o
  -2   5  21       15.15       21.11      3.32 o
  -1   5  21       39.82       40.75      4.72 o
   0   5  21        1.02        0.00      3.01 o
   1   5  21       38.55       38.06      4.10 o
   2   5  21       15.05       11.12      3.42 o
   3   5  21       21.13       18.55      4.61 o
   4   5  21        8.36        9.14      3.72 o
   5   5  21       23.43       19.67      4.42 o
   6   5  21       13.61       23.02      4.72 o
   7   5  21        9.06       13.29      4.94 o
  -6   6  21        1.32       -1.65      7.81 o
  -5   6  21        2.63        5.14      5.24 o
  -4   6  21       16.81       13.30      3.87 o
  -3   6  21       30.07       16.39      3.87 o
  -2   6  21       52.08       57.69      4.58 o
  -1   6  21       17.07       16.83      4.69 o
   0   6  21       24.02       37.61      7.44 o
   1   6  21       16.56       24.33      3.97 o
   2   6  21       51.61       61.29     13.61 o
   3   6  21       30.59       37.06      5.25 o
   4   6  21       16.12       20.32      5.06 o
   5   6  21        2.48       -1.07      6.61 o
   6   6  21        1.32       -1.85      4.08 o
  -5   7  21        4.53        3.69      4.13 o
  -4   7  21        1.60       -2.29      3.84 o
  -3   7  21       19.00       27.17      4.35 o
  -2   7  21       12.14       18.18      5.06 o
  -1   7  21       10.11        6.60      6.47 o
   0   7  21        3.77       -0.02      4.17 o
   1   7  21        9.87        5.60      7.13 o
   2   7  21       12.55       14.90      5.01 o
   3   7  21       18.82        9.64      6.60 o
   4   7  21        1.62        1.83      6.79 o
   5   7  21        4.66       -0.77      6.82 o
  -4   8  21        0.70        0.42      5.29 o
  -3   8  21        1.72        1.80      4.84 o
  -2   8  21       31.34       28.69      5.98 o
  -1   8  21       12.33        9.09      8.01 o
   0   8  21       19.22       19.35      5.41 o
   1   8  21       12.60        8.74      4.89 o
   2   8  21       31.28       33.24      5.96 o
   3   8  21        1.78        4.45      7.36 o
   4   8  21        0.65       -6.75      6.75 o
  -3   9  21        8.03       14.41      8.12 o
  -2   9  21        1.20       -4.53      4.53 o
  -1   9  21        5.88       10.44      5.28 o
   0   9  21        0.27        2.74      4.92 o
   1   9  21        6.08       14.79     12.20 o
   2   9  21        1.33       -1.64      7.66 o
   3   9  21        8.06       11.26      7.64 o
   0   0  22       79.14       75.66      9.33 o
   1   0  22      118.02      106.23      4.07 o
   2   0  22        2.12        2.27      2.28 o
   3   0  22       40.11       43.14      4.03 o
   4   0  22       36.62       43.93      4.28 o
   5   0  22       95.43       97.61      6.12 o
   6   0  22        5.00        8.16      4.10 o
   7   0  22       18.57       20.05      5.16 o
   8   0  22        2.25        4.49      4.90 o
  -8   1  22        1.98       -4.53      4.53 o
  -7   1  22        1.40       -3.83      3.83 o
  -6   1  22        9.00        9.95      4.20 o
  -5   1  22        7.99        1.88      3.53 o
  -4   1  22       13.28       12.21      3.54 o
  -3   1  22       17.43       16.53      3.23 o
  -2   1  22        9.51       12.24      2.65 o
  -1   1  22       30.85       33.01      4.30 o
   0   1  22      252.95      269.12     10.19 o
   1   1  22       32.29       32.08      2.93 o
   2   1  22        9.72       12.41      3.20 o
   3   1  22       16.36       13.98      3.24 o
   4   1  22       13.40        5.66      4.19 o
   5   1  22        7.93        4.59      3.67 o
   6   1  22        9.03        8.96      4.19 o
   7   1  22        1.42        1.02      4.74 o
   8   1  22        2.05       -4.49      4.49 o
  -8   2  22       11.08       18.25     11.19 o
  -7   2  22       30.39       27.38      5.48 o
  -6   2  22        6.97        6.13      4.17 o
  -5   2  22       19.24       22.17      4.32 o
  -4   2  22       37.69       45.60      4.53 o
  -3   2  22        7.59        4.32      3.63 o
  -2   2  22       36.31       31.89      3.34 o
  -1   2  22       30.77       32.48      2.31 o
   0   2  22      116.69      113.10      3.02 o
   1   2  22       30.83       28.59      3.59 o
   2   2  22       37.87       38.21      6.34 o
   3   2  22        8.22        3.84      3.58 o
   4   2  22       37.23       46.70      4.60 o
   5   2  22       19.83       24.04      5.97 o
   6   2  22        6.66       13.07      4.26 o
   7   2  22       30.51       29.25      5.37 o
   8   2  22       11.09        4.01     15.21 o
  -7   3  22       14.50        8.80      4.87 o
  -6   3  22       25.67       32.17      7.21 o
  -5   3  22        7.78       10.61      3.85 o
  -4   3  22        9.71        7.42      3.34 o
  -3   3  22       33.36       40.10      4.06 o
  -2   3  22       79.14       77.43      4.10 o
  -1   3  22        3.72        5.68      2.04 o
   0   3  22        2.11        5.01      2.33 o
   1   3  22        3.04       10.82      2.09 o
   2   3  22       77.42       81.20      6.57 o
   3   3  22       33.50       25.46      3.90 o
   4   3  22       10.02        7.62      5.01 o
   5   3  22        7.75        5.69      6.83 o
   6   3  22       25.74       28.81      4.88 o
   7   3  22       14.83       11.39      4.92 o
  -7   4  22        1.14       -1.99      4.54 o
  -6   4  22        8.42       13.05      4.62 o
  -5   4  22        8.02        5.99      6.60 o
  -4   4  22        2.14        5.68      4.59 o
  -3   4  22       11.12       16.79      4.38 o
  -2   4  22      145.00      140.37      5.80 o
  -1   4  22       35.88       39.29      3.47 o
   0   4  22        0.25       -2.04      4.36 o
   1   4  22       36.62       41.22      6.20 o
   2   4  22      147.50      155.51      6.64 o
   3   4  22       11.63       17.97      3.70 o
   4   4  22        2.13       -1.49      3.04 o
   5   4  22        8.03        6.36      3.87 o
   6   4  22        8.41        4.41      4.41 o
   7   4  22        1.03        5.03      4.73 o
  -7   5  22       11.70       22.51      9.42 o
  -6   5  22       13.79       22.14      6.58 o
  -5   5  22       26.78       32.07      6.16 o
  -4   5  22        7.96        3.16      4.33 o
  -3   5  22       22.65       23.69      3.93 o
  -2   5  22       55.44       50.82      4.20 o
  -1   5  22        8.92        7.10      4.06 o
   0   5  22       13.83       15.82      3.68 o
   1   5  22        8.72       10.41      3.55 o
   2   5  22       54.29       57.99      5.53 o
   3   5  22       22.92       26.60      4.93 o
   4   5  22        7.82        6.54      3.80 o
   5   5  22       26.13       29.32      4.82 o
   6   5  22       13.39       17.32      4.90 o
   7   5  22       12.06       10.35      9.23 o
  -6   6  22       11.59       13.35      8.62 o
  -5   6  22       15.51       11.08      4.36 o
  -4   6  22        5.70        8.78      3.87 o
  -3   6  22       35.27       32.40      4.97 o
  -2   6  22        5.05        6.33      4.41 o
  -1   6  22       22.39       23.00      4.79 o
   0   6  22        2.76        5.80      4.30 o
   1   6  22       22.21       23.71      6.47 o
   2   6  22        5.26        9.55      6.21 o
   3   6  22       35.55       41.06      5.73 o
   4   6  22        5.74        6.28      4.75 o
   5   6  22       15.00       19.15      4.74 o
   6   6  22       11.75       13.66      5.07 o
  -5   7  22        2.39       -3.54      4.46 o
  -4   7  22        5.28        9.48      4.15 o
  -3   7  22       12.11        2.33      4.84 o
  -2   7  22       12.44        9.68      4.87 o
  -1   7  22        0.86        1.36      4.38 o
   0   7  22        0.30       -3.11      4.19 o
   1   7  22        1.09        0.21      4.53 o
   2   7  22       12.69        6.57      3.75 o
   3   7  22       12.59       17.11      5.23 o
   4   7  22        5.05        2.87      7.09 o
   5   7  22        2.43        3.51      7.84 o
  -4   8  22       14.95       19.78      5.99 o
  -3   8  22        1.11       -1.69      4.68 o
  -2   8  22        2.72        7.93      5.12 o
  -1   8  22        1.06       -4.40      4.40 o
   0   8  22        0.01       -1.12      4.48 o
   1   8  22        1.01        0.27      7.93 o
   2   8  22        2.73       -2.04      5.15 o
   3   8  22        1.11        4.11      6.84 o
   4   8  22       15.71       31.01      9.58 o
  -2   9  22        2.79       11.81      7.34 o
  -1   9  22       31.95       38.44      9.48 o
   0   9  22        0.18        6.29      5.26 o
   1   9  22       31.73       40.91      7.96 o
   2   9  22        2.75       10.74      8.35 o
   1   0  23       81.78       92.28      5.75 o
   2   0  23       21.90       28.42      3.13 o
   3   0  23        0.82        3.02      2.91 o
   4   0  23        8.71        6.62      3.80 o
   5   0  23        3.74        8.77      3.76 o
   6   0  23        3.16        3.87      3.93 o
   7   0  23        2.00        0.53      4.38 o
  -7   1  23       12.16       12.51      4.95 o
  -6   1  23       45.00       50.52      5.60 o
  -5   1  23        7.93        5.31      4.24 o
  -4   1  23        1.86        2.61      3.12 o
  -3   1  23       23.45       24.37      3.60 o
  -2   1  23       12.12        8.80      2.80 o
  -1   1  23       49.42       42.35      3.28 o
   0   1  23        5.55       10.31      2.53 o
   1   1  23       49.71       46.69      3.73 o
   2   1  23       11.88       17.10      2.80 o
   3   1  23       23.58       23.09      3.53 o
   4   1  23        1.64        2.52      3.28 o
   5   1  23        7.51        8.51      3.91 o
   6   1  23       44.09       50.72      5.69 o
   7   1  23       12.50       17.19      4.97 o
  -7   2  23       19.56       19.80      6.14 o
  -6   2  23        2.13        6.30      5.71 o
  -5   2  23       24.88       30.42      4.66 o
  -4   2  23       18.45       19.33      6.45 o
  -3   2  23       18.28       22.96      3.99 o
  -2   2  23        7.87        1.03      5.10 o
  -1   2  23        5.10        7.39      1.91 o
   0   2  23       97.08      104.43      3.63 o
   1   2  23        4.92        4.40      2.81 o
   2   2  23        8.16        3.24      3.38 o
   3   2  23       19.13       14.02      3.47 o
   4   2  23       19.34       14.71      3.75 o
   5   2  23       24.81       32.92      6.36 o
   6   2  23        2.16        2.96      4.07 o
   7   2  23       19.48       19.06      6.23 o
  -7   3  23        2.50        2.17      4.53 o
  -6   3  23        3.46        1.17      4.22 o
  -5   3  23        3.96        2.99      3.85 o
  -4   3  23        6.22       10.89      3.68 o
  -3   3  23        5.57        2.31      3.09 o
  -2   3  23       35.50       45.33      3.33 o
  -1   3  23       61.63       65.91      3.09 o
   0   3  23        0.02       -2.66      2.66 o
   1   3  23       62.57       59.15      4.48 o
   2   3  23       35.00       41.89      4.32 o
   3   3  23        5.88        2.33      3.11 o
   4   3  23        6.18        4.92      3.34 o
   5   3  23        3.81        6.21      3.77 o
   6   3  23        3.52        5.19      4.38 o
   7   3  23        2.63        3.93      4.66 o
  -7   4  23        4.26       10.06      8.58 o
  -6   4  23       10.40       14.70      5.70 o
  -5   4  23       30.52       47.37      5.31 o
  -4   4  23        7.74       10.93      4.69 o
  -3   4  23        9.63       12.67      3.37 o
  -2   4  23       62.10       49.68      4.35 o
  -1   4  23       23.44       24.50      7.85 o
   0   4  23        5.13        6.39      3.54 o
   1   4  23       22.85       27.32      4.44 o
   2   4  23       61.07       55.98      7.28 o
   3   4  23        9.19        7.24      3.56 o
   4   4  23        7.59        3.75      3.49 o
   5   4  23       30.66       40.12      8.32 o
   6   4  23       10.47       10.98      4.64 o
   7   4  23        4.25       12.06      9.05 o
  -6   5  23        3.34        0.88      8.53 o
  -5   5  23       12.98       19.24      5.90 o
  -4   5  23       22.60       22.97      4.21 o
  -3   5  23       37.36       22.56      3.86 o
  -2   5  23       32.64       33.06      5.20 o
  -1   5  23       14.06       20.21     11.49 o
   0   5  23      113.30      103.37      6.12 o
   1   5  23       14.62       14.05      3.83 o
   2   5  23       32.02       36.54      4.73 o
   3   5  23       37.67       43.80      6.79 o
   4   5  23       22.51       20.40      4.37 o
   5   5  23       12.84        8.77      4.28 o
   6   5  23        3.31       -3.55      3.98 o
  -5   6  23        0.60       10.18      4.43 o
  -4   6  23       39.37       46.81      5.17 o
  -3   6  23        4.89        3.30      5.05 o
  -2   6  23        1.25       -2.50      4.05 o
  -1   6  23        1.00        2.56      4.08 o
   0   6  23        3.55        4.87      4.19 o
   1   6  23        0.86        1.21      3.56 o
   2   6  23        1.34       -1.74      3.43 o
   3   6  23        4.76       -1.82      7.07 o
   4   6  23       38.62       40.31      6.01 o
   5   6  23        0.58        8.01      5.15 o
  -4   7  23        3.09       -0.71      4.85 o
  -3   7  23        4.11        5.75      5.49 o
  -2   7  23       25.00       26.89      5.85 o
  -1   7  23       51.51       44.23      9.32 o
   0   7  23        4.84        4.24      4.78 o
   1   7  23       51.14       54.51      6.88 o
   2   7  23       25.50       29.63      4.58 o
   3   7  23        4.15       -4.29      4.29 o
   4   7  23        3.05       -6.25      6.25 o
  -3   8  23        3.06        7.85      5.29 o
  -2   8  23        1.04       -1.10      4.77 o
  -1   8  23       15.07       28.55      6.17 o
   0   8  23       21.43       26.63      8.22 o
   1   8  23       15.44       21.55      6.08 o
   2   8  23        1.02       -4.93      4.93 o
   3   8  23        3.19        2.56      7.34 o
   0   0  24       31.85       14.75      6.84 o
   1   0  24       41.36       50.32      3.57 o
   2   0  24       19.88       27.74      3.35 o
   3   0  24        0.01       -0.49      4.02 o
   4   0  24        4.93        6.24      5.57 o
   5   0  24        9.20       14.80      4.32 o
   6   0  24       11.90       13.65      4.61 o
   7   0  24        0.13        2.54      4.62 o
  -7   1  24        8.81       13.69      5.13 o
  -6   1  24       32.81       36.37      5.34 o
  -5   1  24        2.75        2.00      3.98 o
  -4   1  24        2.20        5.64      3.52 o
  -3   1  24       10.99        9.44      3.16 o
  -2   1  24       45.51       44.41      3.54 o
  -1   1  24        5.08        4.99      1.79 o
   0   1  24        0.04        3.62      2.37 o
   1   1  24        5.60        4.68      2.67 o
   2   1  24       45.99       43.79      3.56 o
   3   1  24       11.35       11.15      3.52 o
   4   1  24        2.03       -3.81      4.39 o
   5   1  24        2.59        6.02      3.86 o
   6   1  24       33.10       30.58      5.20 o
   7   1  24        8.76       10.35      5.00 o
  -7   2  24        1.95        4.95      4.70 o
  -6   2  24        1.03       -3.95      3.95 o
  -5   2  24       17.75       24.58      4.55 o
  -4   2  24        1.34        2.29      5.35 o
  -3   2  24        7.83        9.49      3.30 o
  -2   2  24        5.67       -1.77      2.79 o
  -1   2  24        3.14        1.01      1.82 o
   0   2  24        7.13        3.98      1.93 o
   1   2  24        3.21        7.53      2.86 o
   2   2  24        5.62        5.40      2.63 o
   3   2  24        7.51        4.68      3.21 o
   4   2  24        1.31        2.99      3.45 o
   5   2  24       18.40       20.29      4.44 o
   6   2  24        0.99        6.59      4.28 o
   7   2  24        2.09        8.43      4.68 o
  -7   3  24        1.81       12.40      5.77 o
  -6   3  24        8.54        8.57      4.48 o
  -5   3  24        7.01        5.35      3.91 o
  -4   3  24        3.83       -2.45      3.29 o
  -3   3  24        7.74        7.39      3.26 o
  -2   3  24       42.43       42.15      3.17 o
  -1   3  24       51.54       54.24      3.00 o
   0   3  24       30.97       28.54      3.73 o
   1   3  24       52.04       52.72      4.46 o
   2   3  24       41.34       47.10      4.49 o
   3   3  24        7.81        6.87      3.33 o
   4   3  24        3.83        3.61      3.83 o
   5   3  24        6.75        1.80      6.09 o
   6   3  24        8.53        4.03      4.30 o
   7   3  24        1.87        3.72      5.55 o
  -6   4  24        3.32        3.72      4.68 o
  -5   4  24        1.08        0.08      4.05 o
  -4   4  24       16.87       18.47      5.37 o
  -3   4  24       10.36       -1.58      2.90 o
  -2   4  24        0.06       -2.68      2.68 o
  -1   4  24       12.89       16.11      4.33 o
   0   4  24       58.52       59.93      4.82 o
   1   4  24       13.93       11.05      3.71 o
   2   4  24        0.06        1.61      3.36 o
   3   4  24       10.32        4.89      4.21 o
   4   4  24       16.20       17.42      4.52 o
   5   4  24        1.17        4.75      4.88 o
   6   4  24        3.34        5.49      4.42 o
  -6   5  24        4.90        0.96      7.96 o
  -5   5  24        1.50       -2.81      5.03 o
  -4   5  24        9.66       13.91      4.13 o
  -3   5  24        1.07        3.23      3.37 o
  -2   5  24       26.06       28.08      5.28 o
  -1   5  24       26.81       27.15      7.22 o
   0   5  24        3.33        6.18      3.56 o
   1   5  24       26.12       27.81      4.47 o
   2   5  24       26.24       25.07      4.26 o
   3   5  24        1.15       -3.19      4.07 o
   4   5  24        9.50        2.45      9.80 o
   5   5  24        1.41       -3.90      3.90 o
   6   5  24        4.76        5.95      5.72 o
  -5   6  24       17.08       16.06      4.59 o
  -4   6  24        5.82        7.11      4.05 o
  -3   6  24       15.80       16.86      5.02 o
  -2   6  24        3.95        0.31      4.60 o
  -1   6  24       37.91       32.83      5.64 o
   0   6  24        0.69       -0.19      5.81 o
   1   6  24       37.63       44.42      7.07 o
   2   6  24        3.88        6.95      3.84 o
   3   6  24       16.29       15.01      5.08 o
   4   6  24        5.76        5.74      5.03 o
   5   6  24       16.95       22.77      5.94 o
  -4   7  24        0.20        0.87      4.95 o
  -3   7  24        2.26        2.67      5.07 o
  -2   7  24        3.19       -1.80      6.88 o
  -1   7  24        7.96        7.73      5.18 o
   0   7  24       35.88       40.66      6.24 o
   1   7  24        8.17        9.15      5.66 o
   2   7  24        3.16       -3.32      3.61 o
   3   7  24        2.40        7.73      7.16 o
   4   7  24        0.24       -6.36      6.36 o
  -2   8  24        7.86        4.67      5.12 o
  -1   8  24        4.89        6.87      5.36 o
   0   8  24       38.91       51.12      7.92 o
   1   8  24        4.77        7.01      7.54 o
   2   8  24        8.05        4.71      9.10 o
   1   0  25        0.49        3.39      2.65 o
   2   0  25        4.53       -2.50      2.50 o
   3   0  25        6.10        6.39      3.22 o
   4   0  25       26.80       28.80      6.98 o
   5   0  25       41.71       46.39      5.31 o
   6   0  25       21.59       24.00      5.17 o
   7   0  25        0.63       -0.84      5.49 o
  -7   1  25        0.23        2.11      5.52 o
  -6   1  25       36.54       35.85      5.60 o
  -5   1  25       19.29       26.55      4.77 o
  -4   1  25        8.65       11.50      3.76 o
  -3   1  25        5.78        7.04      3.35 o
  -2   1  25       34.69       36.64      3.50 o
  -1   1  25       21.67       27.31      2.69 o
   0   1  25       34.57       32.67      3.27 o
   1   1  25       21.42       28.88      4.06 o
   2   1  25       34.03       36.39      3.53 o
   3   1  25        5.92        3.74      3.17 o
   4   1  25        8.88        9.37      3.75 o
   5   1  25       18.77       20.86      4.55 o
   6   1  25       36.47       31.67      5.36 o
   7   1  25        0.27        2.03     10.17 o
  -6   2  25        0.39        1.60      4.65 o
  -5   2  25        0.73        0.72      4.49 o
  -4   2  25        5.07        5.49      3.67 o
  -3   2  25       16.05       11.81      3.46 o
  -2   2  25        1.17       -2.43      2.74 o
  -1   2  25       11.70        9.98      2.09 o
   0   2  25       17.85       16.45      2.27 o
   1   2  25       10.95       13.20      3.81 o
   2   2  25        1.01        3.16      3.07 o
   3   2  25       15.83       11.98      3.57 o
   4   2  25        4.91        8.01      3.66 o
   5   2  25        0.73       -0.42      3.96 o
   6   2  25        0.40       -2.61      4.13 o
  -6   3  25        8.32       12.35      4.87 o
  -5   3  25        0.19       -1.94      3.89 o
  -4   3  25        0.40        0.74      3.46 o
  -3   3  25        4.85        7.98      3.44 o
  -2   3  25        7.84        8.21      2.60 o
  -1   3  25       36.31       34.38      3.95 o
   0   3  25        8.21       10.24      6.76 o
   1   3  25       37.35       41.08      4.24 o
   2   3  25        7.95        5.22      3.33 o
   3   3  25        5.07        3.94      4.71 o
   4   3  25        0.40       -3.29      3.29 o
   5   3  25        0.24        1.06      3.80 o
   6   3  25        8.23        9.63      4.75 o
  -6   4  25        1.77       -3.62      7.52 o
  -5   4  25        5.81        1.99      4.96 o
  -4   4  25        7.74        8.58      5.06 o
  -3   4  25        2.68        4.53      3.21 o
  -2   4  25       24.14       26.06      4.67 o
  -1   4  25       78.38       83.78     10.62 o
   0   4  25        1.23       -0.01      3.25 o
   1   4  25       77.12       77.85      5.53 o
   2   4  25       23.49       23.37      4.16 o
   3   4  25        2.56        1.15      4.18 o
   4   4  25        7.53        5.27      4.05 o
   5   4  25        5.71        5.13      4.25 o
   6   4  25        1.74        1.74      5.59 o
  -5   5  25        2.60       -0.79      6.52 o
  -4   5  25        5.38        9.41      3.84 o
  -3   5  25        6.87       11.08      4.78 o
  -2   5  25        1.52        2.47      5.30 o
  -1   5  25       14.73       11.83      4.45 o
   0   5  25        3.62        0.18      3.27 o
   1   5  25       14.50       16.15      4.04 o
   2   5  25        1.46       -0.58      3.47 o
   3   5  25        6.89        1.54      4.61 o
   4   5  25        5.10       17.71      6.12 o
   5   5  25        2.56        3.49      4.33 o
  -4   6  25        9.87       10.77      5.46 o
  -3   6  25       22.53       20.94      5.56 o
  -2   6  25        4.14        1.57      4.44 o
  -1   6  25       15.18       15.06     14.56 o
   0   6  25       36.33       32.25      5.81 o
   1   6  25       15.29       20.05      6.05 o
   2   6  25        4.15        6.59      4.09 o
   3   6  25       22.61       14.45      5.44 o
   4   6  25        9.61       20.08      5.74 o
  -3   7  25        3.25        1.64      5.28 o
  -2   7  25       10.83       23.61      5.81 o
  -1   7  25       11.59       14.83      7.75 o
   0   7  25       44.30       52.22      6.93 o
   1   7  25       11.74        7.36      5.34 o
   2   7  25       11.16       12.53      5.02 o
   3   7  25        3.08        2.58      6.80 o
   0   0  26        6.61        4.99      2.51 o
   1   0  26        0.09        3.60      2.81 o
   2   0  26       18.29       24.06      3.27 o
   3   0  26        7.86       -2.42      3.09 o
   4   0  26        0.18        1.62      3.46 o
   5   0  26        0.06       -1.44      4.64 o
   6   0  26       10.68       12.03      6.50 o
  -6   1  26        7.28        6.15      4.63 o
  -5   1  26        8.24        3.98      5.02 o
  -4   1  26        9.45        3.98      4.01 o
  -3   1  26        1.41        0.66      3.25 o
  -2   1  26       21.86       23.77      3.30 o
  -1   1  26       11.20       12.16      2.70 o
   0   1  26        0.00        1.59      2.58 o
   1   1  26       11.20        8.35      3.14 o
   2   1  26       21.40       19.90      3.21 o
   3   1  26        1.44       -1.35      3.14 o
   4   1  26        9.58        8.17      3.72 o
   5   1  26        8.41       14.01      4.57 o
   6   1  26        7.08        9.72      4.81 o
  -6   2  26        3.09        2.74      4.56 o
  -5   2  26        6.89        4.42      4.34 o
  -4   2  26        7.69       17.17      5.66 o
  -3   2  26       11.68        6.91      3.52 o
  -2   2  26       21.32       27.61      4.35 o
  -1   2  26       32.76       41.41      5.27 o
   0   2  26        9.47       12.70      2.29 o
   1   2  26       32.41       34.32      4.04 o
   2   2  26       21.34       16.77      3.75 o
   3   2  26       11.43        1.52      3.39 o
   4   2  26        7.54        4.51      3.82 o
   5   2  26        6.62        1.98      3.97 o
   6   2  26        3.10        5.18      4.50 o
  -6   3  26        6.86        8.26      5.56 o
  -5   3  26        0.61        0.57      4.13 o
  -4   3  26        1.34        0.33      3.66 o
  -3   3  26       21.57       31.31      4.23 o
  -2   3  26       29.61       30.69      3.81 o
  -1   3  26        3.54        1.90      3.00 o
   0   3  26        0.20       -2.78      2.78 o
   1   3  26        3.42        4.84      4.44 o
   2   3  26       28.93       27.77      4.31 o
   3   3  26       21.45       27.57      4.30 o
   4   3  26        1.31        5.17      3.82 o
   5   3  26        0.59       -3.95      3.95 o
   6   3  26        6.72        9.96      5.74 o
  -5   4  26        3.81       -0.59      5.28 o
  -4   4  26       11.01       14.73      5.34 o
  -3   4  26        6.85        2.71      5.20 o
  -2   4  26       24.70       31.92      5.76 o
  -1   4  26        0.46       -0.16      7.97 o
   0   4  26        1.49        0.89      3.31 o
   1   4  26        0.40        4.61      3.54 o
   2   4  26       25.36       22.02      5.49 o
   3   4  26        7.11        4.38      4.38 o
   4   4  26       10.83       11.13      4.30 o
   5   4  26        3.83        2.32      4.01 o
  -4   5  26       11.92        3.51      4.74 o
  -3   5  26        7.58       13.91      4.89 o
  -2   5  26        2.01        3.61      4.50 o
  -1   5  26        0.17        7.69      4.20 o
   0   5  26       39.14       40.35      6.73 o
   1   5  26        0.28        6.57      3.84 o
   2   5  26        2.33       -0.62      3.94 o
   3   5  26        7.64        8.08      4.86 o
   4   5  26       12.13        5.87      5.17 o
  -3   6  26        2.44        3.58      4.95 o
  -2   6  26        0.16       -4.64      4.64 o
  -1   6  26       10.79        8.72      4.86 o
   0   6  26       72.67       95.96      8.01 o
   1   6  26       10.78        3.84      4.24 o
   2   6  26        0.16       -3.85      3.85 o
   3   6  26        2.38        6.04      5.06 o
  -2   7  26       13.40        2.49      6.52 o
  -1   7  26       18.62       19.76      6.48 o
   0   7  26        0.24       -1.32      5.02 o
   1   7  26       18.37       18.12      6.04 o
   2   7  26       13.51        9.69      7.68 o
   1   0  27       15.09       13.26      3.25 o
   2   0  27        1.68        1.51      2.90 o
   3   0  27        2.74        0.42      3.27 o
   4   0  27        4.87       14.65      4.37 o
   5   0  27       21.64       31.51      5.22 o
   6   0  27        0.02        1.86      5.28 o
  -6   1  27        6.78        7.24     13.79 o
  -5   1  27        9.38       17.12      5.69 o
  -4   1  27        1.55        1.76      3.78 o
  -3   1  27        4.11       10.62      3.55 o
  -2   1  27       23.18       25.14      3.79 o
  -1   1  27        6.20        5.01      2.83 o
   0   1  27        8.13        8.28      2.02 o
   1   1  27        6.16        1.64      3.85 o
   2   1  27       23.25       32.82      3.63 o
   3   1  27        3.84        4.86      3.57 o
   4   1  27        1.59       -1.30      3.75 o
   5   1  27        9.22       15.35      4.65 o
   6   1  27        6.85       14.66      9.40 o
  -5   2  27        0.43       -1.64      5.65 o
  -4   2  27        8.36       15.05      4.07 o
  -3   2  27        1.51        0.63      3.39 o
  -2   2  27        4.14        2.43      2.41 o
  -1   2  27       17.45       18.08      3.67 o
   0   2  27        0.09        5.15      2.19 o
   1   2  27       17.36       22.51      5.93 o
   2   2  27        4.17        6.53      3.60 o
   3   2  27        1.50       -0.07      3.41 o
   4   2  27        7.90        5.66      4.19 o
   5   2  27        0.42        6.69      4.44 o
  -5   3  27        2.90        0.76      4.26 o
  -4   3  27        1.34        1.33      3.89 o
  -3   3  27        8.52        6.88      2.90 o
  -2   3  27        4.09        7.28      4.28 o
  -1   3  27       10.87        8.64      3.46 o
   0   3  27        5.30        2.99      3.10 o
   1   3  27       10.52       11.01      3.75 o
   2   3  27        4.20        8.06      3.73 o
   3   3  27        8.40        8.09      4.65 o
   4   3  27        1.34       -3.55      3.55 o
   5   3  27        2.87       -3.96      3.96 o
  -4   4  27        2.42        4.46      3.71 o
  -3   4  27        9.10        6.83      4.31 o
  -2   4  27        1.11        6.68      4.27 o
  -1   4  27        4.57       12.17      4.29 o
   0   4  27       24.63       29.29      5.18 o
   1   4  27        4.39        7.11      3.85 o
   2   4  27        1.05        0.88      3.52 o
   3   4  27        8.81       10.59      5.02 o
   4   4  27        2.49       -2.60      6.54 o
  -4   5  27        0.01       -3.51      6.07 o
  -3   5  27        0.23       -4.28      4.28 o
  -2   5  27       19.00       18.87      5.24 o
  -1   5  27       16.48       19.73      5.08 o
   0   5  27       34.62       37.96      5.12 o
   1   5  27       16.70       19.85      4.53 o
   2   5  27       18.97        9.61      4.36 o
   3   5  27        0.22       -3.24      4.50 o
   4   5  27        0.01       -4.17      6.36 o
  -2   6  27        9.54        7.86      5.13 o
  -1   6  27       16.93       20.92      7.36 o
   0   6  27       12.16       22.29      5.82 o
   1   6  27       17.22       11.00      4.63 o
   2   6  27        9.48       10.79      4.55 o
   0   0  28        0.26        1.11      5.35 o
   1   0  28        0.24       -2.90      2.90 o
   2   0  28        0.37        3.40      4.10 o
   3   0  28        2.52        0.99      3.40 o
   4   0  28        1.63        1.08      3.88 o
   5   0  28        3.39       -2.56      4.07 o
  -5   1  28        6.68        5.07      4.60 o
  -4   1  28        2.11        1.73      3.99 o
  -3   1  28        2.26        4.85      3.52 o
  -2   1  28       10.49       15.23      2.71 o
  -1   1  28        4.77        6.96      2.24 o
   0   1  28       13.24       23.25      4.53 o
   1   1  28        4.56        4.08      3.33 o
   2   1  28       10.03       10.16      3.84 o
   3   1  28        2.22       -0.34      3.70 o
   4   1  28        2.17        4.84      4.29 o
   5   1  28        6.75        8.44      4.47 o
  -5   2  28       12.37       15.69      5.66 o
  -4   2  28        3.97        3.33      4.03 o
  -3   2  28       29.12       35.09      6.56 o
  -2   2  28        0.91        4.55      2.89 o
  -1   2  28       19.06       18.83      2.85 o
   0   2  28        5.98        2.72      2.41 o
   1   2  28       18.90       21.93      3.85 o
   2   2  28        1.06        2.47      4.40 o
   3   2  28       29.01       39.45      4.86 o
   4   2  28        4.05        2.27      4.49 o
   5   2  28       12.13       12.91      5.67 o
  -4   3  28        1.92        4.12      3.96 o
  -3   3  28        2.82       -2.29      3.23 o
  -2   3  28        9.64        6.06      4.16 o
  -1   3  28        8.06        8.06      3.62 o
   0   3  28        3.97        4.02      3.46 o
   1   3  28        8.23       10.14      4.01 o
   2   3  28        9.46        9.23      4.73 o
   3   3  28        2.90       -0.87      4.30 o
   4   3  28        1.91       -3.93      3.93 o
  -4   4  28        4.52        6.86      5.61 o
  -3   4  28        1.74        4.44      4.31 o
  -2   4  28        2.94       -0.67      3.92 o
  -1   4  28        1.49        8.82      4.66 o
   0   4  28        4.52        9.66      3.99 o
   1   4  28        1.51        6.06      3.85 o
   2   4  28        2.89       -3.64      3.64 o
   3   4  28        1.78        0.22      6.92 o
   4   4  28        4.65       -0.21      6.95 o
  -3   5  28        1.46       -2.01      5.66 o
  -2   5  28        1.34        7.90      5.98 o
  -1   5  28       20.39       27.86      5.60 o
   0   5  28       16.09       15.26      4.54 o
   1   5  28       20.64       19.35      4.64 o
   2   5  28        1.43       -4.08      4.08 o
   3   5  28        1.55       -1.00      6.50 o
   0   6  28        0.17       -7.11      8.57 o
   1   6  28        0.42        5.13      6.82 o
   1   0  29       12.98       21.58      3.99 o
   2   0  29       11.58       12.66      4.08 o
   3   0  29        1.51       -3.83      3.83 o
   4   0  29        1.25       -0.30      3.88 o
  -4   1  29        2.22        3.09      4.65 o
  -3   1  29        0.25        4.55      3.90 o
  -2   1  29        7.04        8.02      2.48 o
  -1   1  29        2.52       -2.23      2.23 o
   0   1  29        6.29        4.43      2.22 o
   1   1  29        2.65        2.26      3.26 o
   2   1  29        7.06        4.57      4.20 o
   3   1  29        0.21       -0.52      4.89 o
   4   1  29        2.26       -3.88      3.88 o
  -4   2  29        1.83       -1.26      3.98 o
  -3   2  29        2.57       -2.23      5.18 o
  -2   2  29        2.30        6.36      3.00 o
  -1   2  29        2.15        2.52      2.58 o
   0   2  29        4.17        3.98      2.50 o
   1   2  29        2.16        3.16      3.74 o
   2   2  29        2.19        1.42      4.89 o
   3   2  29        2.51       -3.46      4.53 o
   4   2  29        1.72        1.99      3.95 o
  -3   3  29        1.04        5.50      3.50 o
  -2   3  29       13.96       17.68      8.06 o
  -1   3  29        0.68       -3.95      3.95 o
   0   3  29        2.71        5.07      3.92 o
   1   3  29        0.70       -3.54      3.54 o
   2   3  29       14.08       20.18      4.48 o
   3   3  29        1.03       -1.70      4.32 o
  -2   4  29        1.86       -2.84      4.19 o
  -1   4  29        0.17       -3.93      3.93 o
   0   4  29       14.06       17.72      4.42 o
   1   4  29        0.19        1.38      3.55 o
   2   4  29        2.00       -0.31      3.65 o
   3   4  29        0.45       -1.66      6.00 o
  -1   5  29        2.98        3.55      4.54 o
   0   5  29        0.18        0.01      4.69 o
   1   5  29        2.84       -5.51      5.59 o
   0   0  30        0.00       -0.45      3.18 o
   1   0  30        0.79       -3.27      3.27 o
   2   0  30        0.31        1.92      4.46 o
   3   0  30        0.27       -4.66      4.66 o
  -3   1  30        1.71        6.00      4.04 o
  -2   1  30       17.96       22.05      4.45 o
  -1   1  30        0.20       -2.30      2.30 o
   0   1  30        1.46       -0.37      2.29 o
   1   1  30        0.17       -3.35      3.35 o
   2   1  30       18.14       24.46      4.60 o
   3   1  30        1.70        2.81      4.00 o
  -3   2  30        2.66       -0.88      3.12 o
  -2   2  30        1.74        2.07      3.00 o
  -1   2  30        2.08        4.59      2.80 o
   0   2  30        0.01       -0.92      3.41 o
   1   2  30        2.10        3.80      3.74 o
   2   2  30        1.82        1.78      4.04 o
   3   2  30        2.55        7.24      5.88 o
  -2   3  30       12.19       12.05      4.37 o
  -1   3  30        2.93       -0.89      3.99 o
   0   3  30        1.06       -0.67      3.72 o
   1   3  30        2.88        7.12      3.86 o
   2   3  30       12.33       24.52      4.76 o
  -1   4  30        2.04        6.81      4.66 o
   0   4  30        0.01       -0.87      3.92 o
   1   4  30        2.10        1.81      3.86 o
   1   0  31        1.08        2.56      3.63 o
   2   0  31        0.08        1.45      6.72 o
  -2   1  31        2.13        5.67      4.86 o
  -1   1  31        7.36        9.77      3.93 o
   0   1  31        0.00        1.19      3.37 o
   1   1  31        7.45        5.63      3.80 o
   2   1  31        2.16       -3.30      4.06 o
  -2   2  31        1.19       -1.16      5.61 o
  -1   2  31        6.79        8.44      3.07 o
   0   2  31        6.31        7.56      5.80 o
   1   2  31        6.93        8.13      4.13 o
 
